# Supplementary material for: N-glycopeptide Signatures of IgA2 in Serum from Patients with Hepatitis B Virus-related Liver Diseases
Source: Mol Cell Proteomics. 2019 Sep 9;18(11):2262–72. doi: 10.1074/mcp.RA119.001722 (PMC6823847; doi:10.1074/mcp.RA119.001722)
Supplement: Revised Supplementary Table 8.8 [file 155086_0_supp_376027_pvy1c4.xls]

## Sheet: Table S1
Table S1. General information and clinical characteristics of liver diseases and normal subjects
Parameter	N	HBV	LCa	HCCa
	n=10	n=10	n=100	n=100
Age	44 (23-71)	46 (28-73)	47 (28-75)	50 (27-79)
Gender (M:F)	6:4	6:4	86:14	80:20
AFP (ng/ml)b	3.6 (0.7-8.6)	32.4 (2.3-88.4)	58.0 (1.2-374.0)	5572.5 (0.1-60500.0)
ALT (U/L)c	18.2 (10-48)	151.4 (16-450)	76.9 (0.29-558)	65.4 (14-593)
AST (U/L)c	20.1 (14-30)	91.6 (44-232)	104.2 (0.34-882)	72.0 (19-319)
HBsAg+ (%)d	0	100	100	100
AFP, Alpha fetoprotein; ALT, Alanine aminotransferase; AST, Aspartate transaminase; HbsAg, Hepatitis B surface antigen.
aLC and HCC diagnosis was confirmed by ultrasound imaging and biopsy.
bAFP was determined by ARCHITECT i2000SR (Abbott, Sligo, Ireland) and 8.78 ng/ml was considered the upper limit of normal.
cALT and AST levels were determined by ARCHITECT c16000 (Abbott, Sligo, Ireland).
dHBsAg reactivities (positive or negative) were determined by ARCHITECT i2000SR (Abbott, Sligo, Ireland). HBsAg is used to detect whether the patient have a recent or long-standing infection from the hepatitis B virus. This virus has proteins called antigens on its surface that cause immune system to make antibodies. Normal results of HBsAg+ (%) are negative or nonreactive, meaning that no HBsAg …

## Sheet: Table S2
Table S2. MRM transitions used to monitor glycopeptides and peptide of IgA2
Compound name	Precursor ion	Product ion	Collision energy	Retention time
	(m/z)	(m/z)	(eV)	(min)
TPLTANITK (H5N5S1F1)	1074.8	204.1	35	11.38
	1074.8	366.1	35
	1074.8	657.2	35
TPLTANITK (H5N4S2F1)	1104.1	204.1	35	11.89
	1104.1	366.1	35
	1104.1	657.2	35
DASGATFTWTPSSGK	757.4	1111.5	35	14.3
	757.4	1010.5	35
	757.4	863.4	35
	757.4	762.4	35
	757.4	576.3	35
	757.4	475.2	35

## Sheet: Table S3
Table S3. Assess precision of N-glycopeptide quantification using standard Hp
*Asn184: MVSHHNLTTGATLINEQWLLTTAK
Asn241: VVLHPNYSQVDIGLIK
		log2(1/10)=-3.32		log2(1/5)=-2.32		log2(1/2)=-1.00		log2(1/1)=0		log2(2/1)=1.00		log2(5/1)=2.32		log2(10/1)=3.32
		Mean log2 (18O/16O ratio)	SD	Mean log2 (18O/16O ratio)	SD	Mean log2 (18O/16O ratio)	SD	Mean log2 (18O/16O ratio)	SD	Mean log2 (18O/16O ratio)	SD	Mean log2 (18O/16O ratio)	SD	Mean log2 (18O/16O ratio)	SD	R2
Asn184	H5N4	-2.4094	0.219359	-1.60329	0.0584127	-0.835239	0.0628856	0.193415	0.199236	0.797758	0.346246	2.08111	0.0941974	2.77475	0.153312	0.9905
	H5N4S1	-2.3834	0.235804	-1.76737	0.362537	-0.793607	0.5024	-0.25004	0.299418	0.851192	0.258256	1.71925	0.324158	2.51863	0.270345	0.995
	H5N4S2	-2.23545	0.169092	-1.68808	0.347949	-0.760523	0.491361	-0.123228	0.563501	0.893977	0.485729	1.8243	0.299491	2.39209	0.403213	0.9972
	H5N4S2F1	-3.29315	0.371242	-2.13921	0.484917	-1.26846	0.194498	-0.0548996	0.0858631	0.745864	0.0611407	1.71687	0.351798	2.35373	0.510679	0.9832
	H6N5S1	-2.7277	0.0750093	-1.89108	0.112199	-1.25244	0.209446	0.252988	0.0794615	0.842231	0.687718	1.83742	0.0728981	2.81827	0.468324	0.9921
	H6N5S2	-2.88773	0.145983	-1.95495	0.205449	-1.23588	0.335593	0.0104521	0.0590207	1.03579	0.456321	1.61517	0.068008	2.44762	0.343729	0.9897
	H6N5S3	-1.94986	0.167303	-1.31857	0.370074	-0.538429	0.522326	0.167835	0.640616	1.09345	0.467603	1.74154	0.511144	2.61256	0.293303	0.9983
Asn241	H4N3S1	-3.2842	0.491451	-1.75924	0.146774	-0.62287	0.165433	0.0434069	0.199429	0.807644	0.23163	1.83742	0.0728981	2.85184	0.0216854	0.9943
	H5N4	-2.84128	0.0944446	-1.89579	0.0591483	-0.664303	0.0321837	0.080253	0.0712484	0.98242	0.0809316	2.38041	0.396289	3.23908	0.212849	0.9961
	H5N4S1	-2.85872	0.118961	-1.96214	0.104921	-0.776271	0.0482187	0.160603	0.0570059	0.934968	0.0579108	2.30538	0.375019	3.06959	0.218534	0.9984
	H5N4S1F1	-2.92087	0.172221	-2.11353	0.120155	-0.811465	0.266629	0.0881454	0.25175	0.957281	0.370224	2.14126	0.438533	2.78673	0.0703823	0.9993
	H5N4S2	-2.95494	0.223952	-2.25388	0.337728	-1.17453	0.449429	-0.419335	0.407045	0.446334	0.424804	1.50675	0.642779	2.28386	0.843434	0.9992
	H5N4S2F1	-2.64591	0.185782	-2.22178	0.36958	-0.777273	0.303245	0.076348	0.235045	0.927843	0.109921	1.84483	0.219444	2.70867	0.331976	0.9955
	H6N4S1	-3.00395	0.275121	-1.84928	0.253709	-0.846504	0.171797	0.269991	0.173145	1.03673	0.179813	1.9738	0.224877	3.13267	0.267648	0.9931
	H6N5	-2.63768	0.319974	-1.81889	0.167517	-0.695884	0.0251899	0.212804	0.0585538	1.03947	0.0455205	2.21079	0.13617	3.10808	0.19399	0.9996
	H6N5S1	-2.87745	0.164825	-2.14992	0.1916	-1.17594	0.329791	-0.396341	0.29511	0.429023	0.424506	1.52259	0.582496	2.32055	0.794626	0.999
	H6N5S2	-2.95135	0.27482	-1.88877	0.106363	-0.733747	0.224153	0.0145982	0.146771	0.918046	0.0962153	2.1769	0.404399	2.84642	0.207696	0.9985
	H6N5S2F1	-2.99262	0.369928	-1.97287	0.364301	-0.928028	0.114695	0.155888	0.298435	1.00029	0.040811	1.97205	0.205892	2.81324	0.217778	0.9922
	H6N5S3	-2.59627	0.222977	-2.06393	0.32951	-1.06078	0.376519	-0.36463	0.41055	0.29367	0.461174	1.48327	0.584586	2.1718	0.820115	0.9955
	H7N6	-2.71937	0.282443	-1.70634	0.0656365	-0.347997	0.120155	0.0518835	0.0528688	0.96956	0.275474	2.0441	0.148283	2.77229	0.111224	0.9925
	H7N6S1	-2.69144	0.17326	-1.98582	0.247218	-0.498845	0.20181	0.26229	0.147665	0.938087	0.130926	2.06147	0.106478	2.81324	0.217778	0.9961

## Sheet: Table S4
Table S4. Detected 305 N-glycopeptides of target 40 kDa-band in liver diseases and previously reported references
Protein accession number	Protein	Molecular weight(kDa)	Function	Concentration (ng/ml)	N-glycosylation sites	Glycan compositions	References
P00734	Prothrombin	52	Blood homeostasis, inflammation and wound healing	150000	Asn121	H5N4S1; H5N4S2; H6N4S1F1; H7N4S1	[1, 2]
					Asn143	H5N4S1; H5N4S1F2; H5N4S2
P00738	Haptoglobin (Hp)	45	Scavenger of hemoglobin	1320000	Asn241	H5N4; H5N4S1; H5N4S1F1; H5N4S1F2; H5N4S1F3; H5N4S2; H5N4S2F1; H5N5S1F1; H5N6S1F1; H6N3S1; H6N4S1; H6N4S1F1; H6N4S1F2; H6N5S1F1; H6N5S3; H6N5S3F1; H7N4S1; H7N6S1; H7N6S2; H7N6S2F2; H7N6S3F2	[3-12]
					Asn184	H5N4; H5N4S1; H5N4S1F1; H5N4S1F2; H5N4S2; H5N4S2F1; H5N5S1F1; H6N4S1; H6N4S1F1; H6N4S1F2; H6N5S1F1; H6N5S3; H6N5S3F1
					Asn207/211	H5N4S1; H5N4S2; H5N4S2F1; H6N5S3; H6N5S3F1
P00739	Haptoglobin-related protein	39	Scavenger of hemoglobin	40700	Asn126	H5N4; H5N4S1; H5N4S1F1; H5N4S1F2; H5N4S2; H5N4S2F1; H5N5S1F1; H6N4S1; H6N4S1F1; H6N4S1F2; H6N5S1F1; H6N5S3; H6N5S3F1	[13]
					Asn149/153	H5N4S1; H5N4S2; H5N4S2F1; H6N5S3; H6N5S3F1
P01008	Antithrombin-III	52	Serine protease inhibitor, coagulation	150000	Asn128	H5N4S2; H6N4S1F1	[14-25]
					Asn187	H5N4S2; H5N4S2F1; H6N4S1F1
P01009	Alpha-1-antitrypsin	46	Serine protease inhibitor	1100000	Asn70	H5N4S2; H6N4S1F1	[26-31]
					Asn107	H5N4S1F2; H5N4S2; H5N4S2F1; H6N4S1F1; H6N5S2F1; H6N5S3; H6N5S3F1
					Asn271	H5N4; H5N4S1; H5N4S1F1; H5N4S1F2; H5N4S2; H5N4S2F1; H5N5S1F1; H5N6S1F1; H6N4S1; H6N4S1F1; H6N4S1F2; H6N5S1; H6N5S1F1; H6N5S2; H6N5S2F1; H6N5S2F2; H6N5S3; H6N5S3F1; H7N4S1; H7N4S1F1; H7N6S3
P01011	Alpha-1-antichymotrypsin	47	Serine protease inhibitor	480000	Asn106	H5N4S2; H6N5S3; H6N5S3F1; H7N6S3; H7N6S3F2	[32, 33]
					Asn127	H5N4S2; H6N4S1F1; H6N5S3; H6N5S3F1
					Asn271	H5N4S2; H6N5S3; H6N5S3F1
P01019	Angiotensinogen	53	Vasoconstrictor	45000	Asn47	H5N4S1; H5N4S2	[34-36]
P01042	Kininogen-1	71/47/43	Coagulation	72500	Asn48	H5N4S2	[37-43]
					Asn169	H5N4S1F2; H5N4S2; H6N4S1F1; H6N5S3; H6N5S3F1
					Asn205	H5N4S2
					Asn294	H5N4S2; H5N4S2F1; H6N4S1F1; H6N4S1F2; H6N5S3; H6N5S3F1
P01857	Immunoglobulin heavy constant gamma 1	36	Immunity(primary; secondary; complement system)	5030000	Asn180	H5N4; H5N4F1; H5N4S1; H5N4S1F1; H5N4S2F1; H5N5; H5N5F1; H6N3S1F1; H6N4; H6N4S1; H6N4S1F2; H6N5	[44-71]
P01859	Immunoglobulin heavy constant gamma 2	35		3420000	Asn176	H5N4; H5N4F1; H5N4S1; H5N4S1F1; H5N5; H5N5F1; H6N3S1F1; H6N4; H6N4S1
P01860	Immunoglobulin heavy constant gamma 3	41		580000	Asn227	H5N4; H5N4F1; H5N4S1F1; H5N5; H5N5F1; H6N4
P01861	Immunoglobulin heavy constant gamma 4	35		380000	Asn177	H5N4; H5N4F1; H5N4S1; H5N4S1F1; H5N5; H5N5F1; H6N4; H6N4S1
P01871	Immunoglobulin heavy constant mu	49/51	Immunity(complement system)	1470000	Asn46	H5N4S1F1; H5N5S1F1	[72-75]
					Asn209	H5N4S1F1; H5N5S1F1; H6N5S1
P01876	Immunoglobulin heavy constant alpha 1	37	Immunity(mucosal; FcaRⅠ)	900000	Asn144	H5N4; H5N4S1; H5N4S2; H5N5S1; H6N3S1	[72, 76-81]
					Asn340	H5N4S2F1; H5N5S1F1; H6N5S1F2; H6N5S2
P01877	Immunoglobulin heavy constant alpha 2 (IgA2)	36		100000	Asn131	H5N4; H5N4S1; H5N4S2; H5N5S1; H6N3S1
					Asn205	H5N4F1; H5N4S1; H5N4S1F1; H5N4S1F2; H5N4S2F1; H5N5; H5N5F1; H5N5S1; H5N5S1F1; H6N4S1; H6N4S1F2; H6N5; H6N5F1; H6N5S1; H6N5S1F1; H6N5S1F2; H6N5S2
P02675	Fibrinogen beta chain	55	Coagulation(platele aggregation)	3000000 (Fibrinogen)	Asn394	H5N4S1; H5N4S2	[38-41, 82-91]
P02749	Beta-2-glycoprotein 1	38	Scavenger of negatively charged compounds	200000	Asn162	H5N4S1; H5N4S2; H5N4S2F1; H6N5S3; H6N5S3F1	[38, 92-97]
					Asn253	H5N4S1; H5N4S1F1; H5N4S1F2; H5N4S2; H5N4S2F1; H6N4S1F1
P02750	Leucine-rich alpha-2-glycoprotein	38	Transforming growth factor beta receptor binding	12650	Asn186	H5N4S2; H6N4S1F1	[98]
					Asn325	H5N4S2; H6N4S1F1
P02765	Alpha-2-HS-glycoprotein	39	Phosphate and calcium scavenger, metalloprotease protection	450000	Asn156	H5N4S1; H5N4S2; H5N4S2F1; H6N4S1F1; H6N4S1F2; H6N5S2F3; H6N5S3; H6N5S3F1; H7N4S1	[40, 99-103]
					Asn176	H5N4S1; H5N4S2; H5N4S2F1; H6N4S1F1; H6N4S1F2; H6N5S3; H6N5S3F1; H7N4S1
P02790	Hemopexin	51	Heme scavenger	800000	Asn187	H5N4S2; H5N4S2F1; H6N4S1F1; H6N4S1F2; H6N5S3	[8, 30, 39-41, 43, 100, 104-111]
					Asn453	H5N4S1; H5N4S2; H6N4S1F1
P04004	Vitronectin	54	Cell adhesion, coagulation	300000	Asn86	H5N4S2; H6N4S1F1; H6N5S3	[38-40, 112-115]
					Asn169	H5N4S1F2; H5N4S2
					Asn242	H5N4S2; H5N4S2F1; H6N4S1F1
P04070	Vitamin K-dependent protein C	52/57	Serine protease	4900	Asn290	H5N4S2	[116, 117]
P04278	Sex hormone-binding globulin	43	Androgen transporting	3700	Asn380	H5N4S2; H6N4S1F1	[118, 119]
					Asn396	H5N4S1F3; H5N4S2; H5N4S2F1
P05543	Thyroxine-binding globulin	46	Thyroid hormone transporting	15000	Asn36	H5N4S2	[120, 121]
					Asn165	H5N4S2
P05546	Heparin cofactor 2	57	Thrombin inhibitor	80000	Asn49	H5N4S2	[120, 122]
					Asn188	H5N4S2
P08185	Corticosteroid-binding globulin	45	Glucocorticoids and progestins transporting	34760	Asn96	H5N4S2; H6N4S1F1	[123, 124]
P08571	Monocyte differentiation antigen CD14	40	Innate immunity	8100	Asn151	H5N4S2	[125]
P10909	Clusterin	52	Innate immunity	50000	Asn291	H5N4S2	[120]
					Asn374	H5N4S2; H6N4S1F1; H6N4S1F2; H6N5S2F3; H6N5S3; H6N5S3F1
P25311	Zinc-alpha-2-glycoprotein	34	Fat metabolism	50000	Asn109/112	H5N4S1; H5N4S1F2; H5N4S2; H5N4S2F1; H6N4S1F1; H6N4S1F2; H6N5S2F1; H6N5S3; H6N5S3F1	[38-41, 109, 126-130]
					Asn128	H5N4S1; H5N4S2; H6N4S1F1
P27169	Serum paraoxonase/arylesterase 1	39	Toxicant metabolism	3500	Asn253	H4N3; H5N4S1; H5N4S1F1; H5N4S2; H5N4S2F1; H6N3S1; H6N4S1F1; H6N5S2; H6N5S3; H6N5S3F1; H7N4S1	[131, 132]
					Asn324	H5N4S2; H6N4S1F1; H6N5S3
P27918	Properdin	51	Complement regulation	14500	Asn428	H5N4S1F1	[133]
P29622	Kallistatin	48	Serine protease inhibitor	1.39	Asn157	H5N4S2; H6N4S1F1	[134]
P49908	Selenoprotein P	43	Selenium binding	4600	Asn83	H5N4S2	[135, 136]
P51884	Lumican	38	Collagen binding	0.85	Asn127	H5N4S1F1; H5N4S2F1	[137]
Q03591	Complement factor H-related protein 1	37	Complement regulation	85000	Asn126	H5N4S2; H6N4S1F1	[138, 139]
Q13790	Apolipoprotein F	35	Cholesterol transport(VLDL)	84500	Asn118	H5N4S2	[128, 140, 141]
Q9HDC9	Adipocyte plasma membrane-associated protein	46	Arylesterase	34	Asn160	H5N4S2	[142, 143]
Q9NZP8	Complement C1r subcomponent-like protein	53	Cleavage of HP/haptoglobin	5500	Asn242	H5N4S2	[144]
Q9UGM5	Fetuin-B	42/37	Cysteine protease inhibitor	5.19	Asn136	H5N4S2	[145]

## Sheet: Table S5
Table S5. Detected 305 N-glycopeptides of target 40 kDa-band in liver diseases
PSM	Representative PepSpec	RT (min)	PrecursorMH	Charge	Protein Accession Number	Protein	N-glycosylation Sites	Peptide Sequence	Glycan (H N S F)	Glycan Compositions	Modification	PeptideMH	GlyMass	TotalScore	PepScore	GlyScore	MassDeviation	PPM	GlycanFDR	PeptideFDR	TotalFDR
1	2032.3384.3384.3.0.dta	20.0924	2714.13	3	P00734	Prothrombin	Asn121	GHVNITR	5 4 1 0	H5N4S1	7,Label_18O(2)[AnyC-term];	800.451	1913.68	37.4633	11.7198	85.2726	-0.00121	-0.44533	4.00771e-52	0	4.00771e-52
1	2034.4303.4303.3.0.dta	24.1143	3001.22	3	P00734	Prothrombin	Asn121	GHVNITR	5 4 2 0	H5N4S2	null	796.442	2204.77	54.9239	24.052	112.258	0.00139	0.46158	1.0046e-58	0	1.0046e-58
1	3112.4464.4464.3.1.dta	25.666	3018.24	3	P00734	Prothrombin	Asn121	GHVNITR	6 4 1 1	H6N4S1F1	null	796.442	2221.79	28.4711	16.1812	51.2951	0.00768	2.54331	1.57125e-23	0	1.57125e-23
1	3112.4874.4874.3.2.dta	27.1982	3034.22	3	P00734	Prothrombin	Asn121	GHVNITR	7 4 1 0	H7N4S1	null	796.442	2237.78	20.4413	13.6301	33.0906	-0.00689	-2.26967	1.75398e-15	0.00288184	0.00288184
2	LW1032.9093.9093.5.0.dta	43.793	4628.95	5	P00734	Prothrombin	Asn143	YPHKPEINSTTHPGADLQENFCR	5 4 1 0	H5N4S1	23,Label_18O(2)[AnyC-term];22,Carbamidomethyl[C];	2715.27	1913.68	39.3405	21.4261	72.6101	0.00368	0.79442	4.67835e-92	0	4.67835e-92
1	3117.9521.9521.4.3.dta	42.8697	4917.04	4	P00734	Prothrombin	Asn143	YPHKPEINSTTHPGADLQENFCR	5 4 1 2	H5N4S1F2	22,Carbamidomethyl[C];	2711.26	2205.79	14.8565	20.3578	4.63982	-0.01212	-2.46565	0.000127768	0	0.000127768
2	LW1032.9587.9587.4.0.dta	45.6658	4920.05	4	P00734	Prothrombin	Asn143	YPHKPEINSTTHPGADLQENFCR	5 4 2 0	H5N4S2	23,Label_18O(2)[AnyC-term];22,Carbamidomethyl[C];	2715.27	2204.77	21.2525	19.3087	24.8623	0.00492	1.00046	2.53407e-29	0	2.53407e-29
2	LW1032.11944.11944.3.0.dta	54.5737	3421.6	3	P00738	Haptoglobin (Hp)	Asn241	VVLHPNYSQVDIGLIK	5 4 0 0	H5N4	16,Label_18O(2)[AnyC-term];	1799.02	1622.58	31.4864	25.9244	41.8159	0.00262	0.7664	1.78041e-51	0	1.78041e-51
1	2054.12183.12183.3.2.dta	54.4383	3708.69	3	P00738	Haptoglobin (Hp)	Asn241	VVLHPNYSQVDIGLIK	5 4 1 0	H5N4S1	null	1795.01	1913.68	32.7129	31.2836	35.3672	0.0057	1.53809	9.13622e-11	0	9.13622e-11
3	2034.12707.12707.3.0.dta	55.7129	3854.75	3	P00738	Haptoglobin (Hp)	Asn241	VVLHPNYSQVDIGLIK	5 4 1 1	H5N4S1F1	null	1795.01	2059.73	36.5001	23.0669	61.4472	0.00361	0.93607	9.6658e-33	0	9.6658e-33
1	20160510LW_Serum2.11203.11203.5.1.dta	55.679	4004.8	5	P00738	Haptoglobin (Hp)	Asn241	VVLHPNYSQVDIGLIK	5 4 1 2	H5N4S1F2	16,Label_18O(2)[AnyC-term];	1799.02	2205.79	30.926	42.5513	9.33603	-0.01711	-4.27255	1.39623e-08	0	1.39623e-08
1	20160510LW_Serum1.10749.10749.4.2.dta	53.5193	4150.85	4	P00738	Haptoglobin (Hp)	Asn241	VVLHPNYSQVDIGLIK	5 4 1 3	H5N4S1F3	16,Label_18O(2)[AnyC-term];	1799.02	2351.85	32.2896	41.2022	15.7376	-0.01863	-4.4872	2.00321e-10	0	2.00321e-10
1	2054.13415.13415.3.2.dta	59.0856	3999.79	3	P00738	Haptoglobin (Hp)	Asn241	VVLHPNYSQVDIGLIK	5 4 2 0	H5N4S2	null	1795.01	2204.77	39.516	39.3368	39.8489	0.00442	1.10564	7.85315e-12	0	7.85315e-12
1	2052.13281.13281.3.0.dta	58.5896	4149.85	3	P00738	Haptoglobin (Hp)	Asn241	VVLHPNYSQVDIGLIK	5 4 2 1	H5N4S2F1	16,Label_18O(2)[AnyC-term];	1799.02	2350.83	39.0237	38.6654	39.6893	0.00266	0.64082	1.19399e-28	0	1.19399e-28
2	3112.13449.13449.3.2.dta	59.5003	4061.79	3	P00738	Haptoglobin (Hp)	Asn241	VVLHPNYSQVDIGLIK	5 5 1 1	H5N5S1F1	16,Label_18O(2)[AnyC-term];	1799.02	2262.81	18.9115	21.6243	13.8735	-0.04137	-10.1853	5.92106e-13	0	5.92106e-13
1	20160510LW_Serum2.11161.11161.3.2.dta	55.4749	4264.97	3	P00738	Haptoglobin (Hp)	Asn241	VVLHPNYSQVDIGLIK	5 6 1 1	H5N6S1F1	16,Label_18O(2)[AnyC-term];	1799.02	2465.89	61.1275	80.3175	25.4889	0.05502	12.8994	6.11841e-22	0	6.11841e-22
2	20160510LW_Serum2.10219.10219.3.0.dta	50.5741	3671.67	3	P00738	Haptoglobin (Hp)	Asn241	VVLHPNYSQVDIGLIK	6 3 1 0	H6N3S1	16,Label_18O(2)[AnyC-term];	1799.02	1872.65	31.5065	37.1926	20.9466	0.00231	0.62977	3.81963e-18	0	3.81963e-18
1	20160510LW_Serum1.9901.9901.3.0.dta	49.0646	3874.76	3	P00738	Haptoglobin (Hp)	Asn241	VVLHPNYSQVDIGLIK	6 4 1 0	H6N4S1	16,Label_18O(2)[AnyC-term];	1799.02	2075.73	21.5945	21.6419	21.5065	0.00584	1.5065	5.6597e-14	0	5.6597e-14
2	3112.13772.13772.3.1.dta	60.6982	4020.82	3	P00738	Haptoglobin (Hp)	Asn241	VVLHPNYSQVDIGLIK	6 4 1 1	H6N4S1F1	16,Label_18O(2)[AnyC-term];	1799.02	2221.79	51.2917	65.3594	25.166	0.00802	1.9952	3.4378e-23	0	3.4378e-23
1	3112.13778.13778.4.2.dta	60.7211	4166.85	4	P00738	Haptoglobin (Hp)	Asn241	VVLHPNYSQVDIGLIK	6 4 1 2	H6N4S1F2	16,Label_18O(2)[AnyC-term];	1799.02	2367.85	23.9306	29.4477	13.6845	-0.01438	-3.45217	8.61829e-13	0	8.61829e-13
3	2034.12614.12614.3.0.dta	55.3618	4219.88	3	P00738	Haptoglobin (Hp)	Asn241	VVLHPNYSQVDIGLIK	6 5 1 1	H6N5S1F1	null	1795.01	2424.87	21.2488	10.0716	42.0066	0.00508	1.20343	1.74656e-22	0.00900901	0.00900901
3	LW2015.14775.14775.4.2.dta	64.8543	4660.02	4	P00738	Haptoglobin (Hp)	Asn241	VVLHPNYSQVDIGLIK	6 5 3 0	H6N5S3	16,Label_18O(2)[AnyC-term];	1799.02	2861	58.9785	61.2692	54.7244	0.00318	0.68225	8.17393e-58	0	8.17393e-58
1	LW2015.14699.14699.3.0.dta	64.568	4806.08	3	P00738	Haptoglobin (Hp)	Asn241	VVLHPNYSQVDIGLIK	6 5 3 1	H6N5S3F1	16,Label_18O(2)[AnyC-term];	1799.02	3007.06	41.6488	44.5246	36.308	0.00274	0.56914	3.83444e-38	0	3.83444e-38
1	3118.12473.12473.3.2.dta	57.1934	4032.79	3	P00738	Haptoglobin (Hp)	Asn241	VVLHPNYSQVDIGLIK	7 4 1 0	H7N4S1	null	1795.01	2237.78	15.0948	14.4632	16.2677	0.00094	0.23341	2.04299e-14	0.00725953	0.00725953
1	3117.12124.12124.4.0.dta	53.852	4438.96	4	P00738	Haptoglobin (Hp)	Asn241	VVLHPNYSQVDIGLIK	7 6 1 0	H7N6S1	null	1795.01	2643.94	17.5726	14.4587	23.3555	0.00515	1.15958	8.29442e-18	0.00694444	0.00694444
1	3121.12794.12794.3.0.dta	60.5166	4730.05	3	P00738	Haptoglobin (Hp)	Asn241	VVLHPNYSQVDIGLIK	7 6 2 0	H7N6S2	null	1795.01	2935.04	19.1115	16.2389	24.4462	0.00658	1.39033	1.91173e-22	0.00148368	0.00148368
1	3136.13904.13904.4.0.dta	63.3283	5022.15	4	P00738	Haptoglobin (Hp)	Asn241	VVLHPNYSQVDIGLIK	7 6 2 2	H7N6S2F2	null	1795.01	3227.15	18.7096	22.3954	11.8645	-0.01143	-2.27526	1.23653e-10	0	1.23653e-10
2	20161206-LW1021.13576.13576.4.0.dta	64.8261	5313.26	4	P00738	Haptoglobin (Hp)	Asn241	VVLHPNYSQVDIGLIK	7 6 3 2	H7N6S3F2	null	1795.01	3518.25	55.8925	65.941	37.2312	0.00561	1.05497	1.26e-07	0	1.26e-07
1	3121.11916.11916.4.0.dta	56.476	4317.97	4	P00738	Haptoglobin (Hp)	Asn184	MVSHHNLTTGATLINEQWLLTTAK	5 4 0 0	H5N4	1,Oxidation[M];	2695.39	1622.58	38.5525	37.7509	40.041	0.00555	1.28517	2.00805e-36	0	2.00805e-36
1	2034.13011.13011.4.0.dta	56.8538	4597.07	4	P00738	Haptoglobin (Hp)	Asn184	MVSHHNLTTGATLINEQWLLTTAK	5 4 1 0	H5N4S1	24,Label_18O(2)[AnyC-term];	2683.4	1913.68	13.6743	12.938	15.0416	-0.00962	-2.09257	8.92213e-07	0	8.92213e-07
1	3136.12433.12433.4.3.dta	56.5301	4743.14	4	P00738	Haptoglobin (Hp)	Asn184	MVSHHNLTTGATLINEQWLLTTAK	5 4 1 1	H5N4S1F1	24,Label_18O(2)[AnyC-term];	2683.4	2059.73	25.5497	37.5698	3.22673	0.00685	1.44447	0.00208377	0	0.00208377
2	3136.13570.13570.4.2.dta	61.8568	4885.18	4	P00738	Haptoglobin (Hp)	Asn184	MVSHHNLTTGATLINEQWLLTTAK	5 4 1 2	H5N4S1F2	null	2679.39	2205.79	17.348	21.6485	9.36133	-0.00985	-2.01706	1.45274e-08	0	1.45274e-08
2	2024.14336.14336.4.0.dta	62.2962	4888.18	4	P00738	Haptoglobin (Hp)	Asn184	MVSHHNLTTGATLINEQWLLTTAK	5 4 2 0	H5N4S2	24,Label_18O(2)[AnyC-term];	2683.4	2204.77	50.633	42.1722	66.346	0.00594	1.21524	2.76512e-28	0	2.76512e-28
1	LW2039.14441.14441.4.0.dta	61.4686	5034.24	4	P00738	Haptoglobin (Hp)	Asn184	MVSHHNLTTGATLINEQWLLTTAK	5 4 2 1	H5N4S2F1	24,Label_18O(2)[AnyC-term];	2683.4	2350.83	34.9059	22.3046	58.3081	0.00476	0.94618	3.38347e-12	0	3.38347e-12
2	3136.13421.13421.4.3.dta	61.0937	4946.18	4	P00738	Haptoglobin (Hp)	Asn184	MVSHHNLTTGATLINEQWLLTTAK	5 5 1 1	H5N5S1F1	24,Label_18O(2)[AnyC-term];	2683.4	2262.81	31.25	42.2701	10.7842	-0.03063	-6.19239	9.74e-20	0	9.74e-20
1	LW2015.13620.13620.4.0.dta	60.4958	4759.14	4	P00738	Haptoglobin (Hp)	Asn184	MVSHHNLTTGATLINEQWLLTTAK	6 4 1 0	H6N4S1	24,Label_18O(2)[AnyC-term];	2683.4	2075.73	21.0245	16.6051	29.2318	0.00473	0.99373	3.10756e-30	0	3.10756e-30
1	3118.13171.13171.4.0.dta	60.3011	4917.2	4	P00738	Haptoglobin (Hp)	Asn184	MVSHHNLTTGATLINEQWLLTTAK	6 4 1 1	H6N4S1F1	1,Oxidation[M];	2695.39	2221.79	33.0883	34.2089	31.0072	0.02568	5.22336	3.96375e-27	0	3.96375e-27
1	LW2015.14364.14364.4.1.dta	63.3045	5051.23	4	P00738	Haptoglobin (Hp)	Asn184	MVSHHNLTTGATLINEQWLLTTAK	6 4 1 2	H6N4S1F2	24,Label_18O(2)[AnyC-term];	2683.4	2367.85	15.6583	15.3687	16.1962	-0.01227	-2.42885	2.13723e-16	0	2.13723e-16
1	3132.12922.12922.4.1.dta	59.8899	5104.27	4	P00738	Haptoglobin (Hp)	Asn184	MVSHHNLTTGATLINEQWLLTTAK	6 5 1 1	H6N5S1F1	null	2679.39	2424.87	17.9184	24.3453	5.98268	0.00642	1.25822	3.57787e-05	0	3.57787e-05
2	LW2015.15046.15046.4.0.dta	65.8877	5560.4	4	P00738	Haptoglobin (Hp)	Asn184	MVSHHNLTTGATLINEQWLLTTAK	6 5 3 0	H6N5S3	24,Label_18O(2)[AnyC-term];1,Oxidation[M];	2699.4	2861	24.4844	21.487	30.0511	0.00658	1.18342	5.30743e-31	0	5.30743e-31
1	LW-LC-HCC-Posi.14156.14156.4.2.dta	64.5015	5690.46	4	P00738	Haptoglobin (Hp)	Asn184	MVSHHNLTTGATLINEQWLLTTAK	6 5 3 1	H6N5S3F1	24,Label_18O(2)[AnyC-term];	2683.4	3007.06	22.9303	32.0151	6.05836	0.00396	0.6956	7.71e-05	0	7.71e-05
1	20160510LW_Serum1.6434.6434.3.1.dta	30.826	3376.41	3	P00738	Haptoglobin (Hp)	Asn207	NLFLNHSENATAK	5 4 1 0	H5N4S1	13,Label_18O(2)[AnyC-term];	1462.74	1913.68	13.8761	19.371	3.67123	-0.00561	-1.66114	0.00207948	0.00325733	0.00499595
1	2034.8632.8632.3.0.dta	40.4086	3663.51	3	P00738	Haptoglobin (Hp)	Asn207	NLFLNHSENATAK	5 4 2 0	H5N4S2	null	1458.73	2204.77	36.7554	21.7065	64.7034	0.00583	1.592	1.60218e-34	0	1.60218e-34
1	3112.8915.8915.3.1.dta	42.4611	3813.58	3	P00738	Haptoglobin (Hp)	Asn207	NLFLNHSENATAK	5 4 2 1	H5N4S2F1	13,Label_18O(2)[AnyC-term];	1462.74	2350.83	15.6402	14.8521	17.1039	0.00549	1.43994	1.13187e-15	0.00913242	0.00913242
4	20160511LW_Serum3.8869.8869.3.0.dta	43.3499	4323.75	3	P00738	Haptoglobin (Hp)	Asn207	NLFLNHSENATAK	6 5 3 0	H6N5S3	13,Label_18O(2)[AnyC-term];	1462.74	2861	23.9074	29.4885	13.5425	0.00462	1.06743	1.09384e-16	0	1.09384e-16
3	20160511LW_Serum3.8766.8766.4.0.dta	42.8107	4469.8	4	P00738	Haptoglobin (Hp)	Asn207	NLFLNHSENATAK	6 5 3 1	H6N5S3F1	13,Label_18O(2)[AnyC-term];	1462.74	3007.06	26.4287	35.2137	10.1137	0.00129	0.28912	2.57442e-12	0	2.57442e-12
1	3121.11916.11916.4.0.dta	56.476	4317.97	4	P00739	Haptoglobin-related protein	Asn126	MVSHHNLTTGATLINEQWLLTTAK	5 4 0 0	H5N4	1,Oxidation[M];	2695.39	1622.58	38.5525	37.7509	40.041	0.00555	1.28517	2.00805e-36	0	2.00805e-36
1	2034.13011.13011.4.0.dta	56.8538	4597.07	4	P00739	Haptoglobin-related protein	Asn126	MVSHHNLTTGATLINEQWLLTTAK	5 4 1 0	H5N4S1	24,Label_18O(2)[AnyC-term];	2683.4	1913.68	13.6743	12.938	15.0416	-0.00962	-2.09257	8.92213e-07	0	8.92213e-07
1	3136.12433.12433.4.3.dta	56.5301	4743.14	4	P00739	Haptoglobin-related protein	Asn126	MVSHHNLTTGATLINEQWLLTTAK	5 4 1 1	H5N4S1F1	24,Label_18O(2)[AnyC-term];	2683.4	2059.73	25.5497	37.5698	3.22673	0.00685	1.44447	0.00208377	0	0.00208377
2	3136.13570.13570.4.2.dta	61.8568	4885.18	4	P00739	Haptoglobin-related protein	Asn126	MVSHHNLTTGATLINEQWLLTTAK	5 4 1 2	H5N4S1F2	null	2679.39	2205.79	17.348	21.6485	9.36133	-0.00985	-2.01706	1.45274e-08	0	1.45274e-08
2	2024.14336.14336.4.0.dta	62.2962	4888.18	4	P00739	Haptoglobin-related protein	Asn126	MVSHHNLTTGATLINEQWLLTTAK	5 4 2 0	H5N4S2	24,Label_18O(2)[AnyC-term];	2683.4	2204.77	50.633	42.1722	66.346	0.00594	1.21524	2.76512e-28	0	2.76512e-28
1	LW2039.14441.14441.4.0.dta	61.4686	5034.24	4	P00739	Haptoglobin-related protein	Asn126	MVSHHNLTTGATLINEQWLLTTAK	5 4 2 1	H5N4S2F1	24,Label_18O(2)[AnyC-term];	2683.4	2350.83	34.9059	22.3046	58.3081	0.00476	0.94618	3.38347e-12	0	3.38347e-12
2	3136.13421.13421.4.3.dta	61.0937	4946.18	4	P00739	Haptoglobin-related protein	Asn126	MVSHHNLTTGATLINEQWLLTTAK	5 5 1 1	H5N5S1F1	24,Label_18O(2)[AnyC-term];	2683.4	2262.81	31.25	42.2701	10.7842	-0.03063	-6.19239	9.74e-20	0	9.74e-20
1	LW2015.13620.13620.4.0.dta	60.4958	4759.14	4	P00739	Haptoglobin-related protein	Asn126	MVSHHNLTTGATLINEQWLLTTAK	6 4 1 0	H6N4S1	24,Label_18O(2)[AnyC-term];	2683.4	2075.73	21.0245	16.6051	29.2318	0.00473	0.99373	3.10756e-30	0	3.10756e-30
1	3118.13171.13171.4.0.dta	60.3011	4917.2	4	P00739	Haptoglobin-related protein	Asn126	MVSHHNLTTGATLINEQWLLTTAK	6 4 1 1	H6N4S1F1	1,Oxidation[M];	2695.39	2221.79	33.0883	34.2089	31.0072	0.02568	5.22336	3.96375e-27	0	3.96375e-27
1	LW2015.14364.14364.4.1.dta	63.3045	5051.23	4	P00739	Haptoglobin-related protein	Asn126	MVSHHNLTTGATLINEQWLLTTAK	6 4 1 2	H6N4S1F2	24,Label_18O(2)[AnyC-term];	2683.4	2367.85	15.6583	15.3687	16.1962	-0.01227	-2.42885	2.13723e-16	0	2.13723e-16
1	3132.12922.12922.4.1.dta	59.8899	5104.27	4	P00739	Haptoglobin-related protein	Asn126	MVSHHNLTTGATLINEQWLLTTAK	6 5 1 1	H6N5S1F1	null	2679.39	2424.87	17.9184	24.3453	5.98268	0.00642	1.25822	3.57787e-05	0	3.57787e-05
2	LW2015.15046.15046.4.0.dta	65.8877	5560.4	4	P00739	Haptoglobin-related protein	Asn126	MVSHHNLTTGATLINEQWLLTTAK	6 5 3 0	H6N5S3	24,Label_18O(2)[AnyC-term];1,Oxidation[M];	2699.4	2861	24.4844	21.487	30.0511	0.00658	1.18342	5.30743e-31	0	5.30743e-31
1	LW-LC-HCC-Posi.14156.14156.4.2.dta	64.5015	5690.46	4	P00739	Haptoglobin-related protein	Asn126	MVSHHNLTTGATLINEQWLLTTAK	6 5 3 1	H6N5S3F1	24,Label_18O(2)[AnyC-term];	2683.4	3007.06	22.9303	32.0151	6.05836	0.00396	0.6956	7.71e-05	0	7.71e-05
1	20160510LW_Serum1.6434.6434.3.1.dta	30.826	3376.41	3	P00739	Haptoglobin-related protein	Asn149	NLFLNHSENATAK	5 4 1 0	H5N4S1	13,Label_18O(2)[AnyC-term];	1462.74	1913.68	13.8761	19.371	3.67123	-0.00561	-1.66114	0.00207948	0.00325733	0.00499595
1	2034.8632.8632.3.0.dta	40.4086	3663.51	3	P00739	Haptoglobin-related protein	Asn149	NLFLNHSENATAK	5 4 2 0	H5N4S2	null	1458.73	2204.77	36.7554	21.7065	64.7034	0.00583	1.592	1.60218e-34	0	1.60218e-34
1	3112.8915.8915.3.1.dta	42.4611	3813.58	3	P00739	Haptoglobin-related protein	Asn149	NLFLNHSENATAK	5 4 2 1	H5N4S2F1	13,Label_18O(2)[AnyC-term];	1462.74	2350.83	15.6402	14.8521	17.1039	0.00549	1.43994	1.13187e-15	0.00913242	0.00913242
4	20160511LW_Serum3.8869.8869.3.0.dta	43.3499	4323.75	3	P00739	Haptoglobin-related protein	Asn149	NLFLNHSENATAK	6 5 3 0	H6N5S3	13,Label_18O(2)[AnyC-term];	1462.74	2861	23.9074	29.4885	13.5425	0.00462	1.06743	1.09384e-16	0	1.09384e-16
3	20160511LW_Serum3.8766.8766.4.0.dta	42.8107	4469.8	4	P00739	Haptoglobin-related protein	Asn149	NLFLNHSENATAK	6 5 3 1	H6N5S3F1	13,Label_18O(2)[AnyC-term];	1462.74	3007.06	26.4287	35.2137	10.1137	0.00129	0.28912	2.57442e-12	0	2.57442e-12
3	LW2015.17831.17831.3.0.dta	76.4388	4071.69	3	P01008	Antithrombin-III	Asn128	LGACNDTLQQLMEVFK	5 4 2 0	H5N4S2	4,Carbamidomethyl[C];	1866.91	2204.77	48.7229	45.4545	54.7929	0.00451	1.10822	3.49181e-26	0	3.49181e-26
2	3118.15536.15536.3.0.dta	71.3354	4104.7	3	P01008	Antithrombin-III	Asn128	LGACNDTLQQLMEVFK	6 4 1 1	H6N4S1F1	4,Carbamidomethyl[C];12,Oxidation[M];	1882.9	2221.79	27.5968	35.5386	12.8479	0.01236	3.01028	1.61746e-11	0	1.61746e-11
1	3118.16755.16755.4.1.dta	77.1123	4382.84	4	P01008	Antithrombin-III	Asn187	SLTFNETYQDISELVYGAK	5 4 2 0	H5N4S2	null	2178.06	2204.77	28.7122	34.1298	18.6511	0.00321	0.73179	2.34907e-16	0	2.34907e-16
2	3136.16838.16838.3.0.dta	77.1732	4528.9	3	P01008	Antithrombin-III	Asn187	SLTFNETYQDISELVYGAK	5 4 2 1	H5N4S2F1	null	2178.06	2350.83	16.8514	22.3174	6.70014	0.00803	1.77335	3.60258e-06	0	3.60258e-06
1	3118.16757.16757.3.0.dta	77.12	4399.86	3	P01008	Antithrombin-III	Asn187	SLTFNETYQDISELVYGAK	6 4 1 1	H6N4S1F1	null	2178.06	2221.79	25.1927	33.9918	8.85153	0.01347	3.06062	3.31942e-08	0	3.31942e-08
2	3132.18014.18014.4.0.dta	81.8915	5386.41	4	P01009	Alpha-1-antitrypsin	Asn70	QLAHQSNSTNIFFSPVSIATAFAMLSLGTK	5 4 2 0	H5N4S2	null	3181.64	2204.77	36.522	53.0883	5.75594	0.00308	0.57242	5.56904e-05	0	5.56904e-05
2	3132.18021.18021.4.0.dta	81.9361	5403.44	4	P01009	Alpha-1-antitrypsin	Asn70	QLAHQSNSTNIFFSPVSIATAFAMLSLGTK	6 4 1 1	H6N4S1F1	null	3181.64	2221.79	36.0815	54.4798	1.91326	0.01556	2.87952	0.00691941	0	0.00691941
1	3132.16770.16770.5.0.dta	76.3736	5897.6	5	P01009	Alpha-1-antitrypsin	Asn107	ADTHDEILEGLNFNLTEIPEAQIHEGFQELLR	5 4 1 2	H5N4S1F2	null	3691.82	2205.79	29.2082	43.7525	2.19723	-0.01332	-2.25866	0.00591724	0	0.00591724
2	3136.16511.16511.4.0.dta	75.6541	5896.6	4	P01009	Alpha-1-antitrypsin	Asn107	ADTHDEILEGLNFNLTEIPEAQIHEGFQELLR	5 4 2 0	H5N4S2	null	3691.82	2204.77	31.1791	44.9199	5.66053	0.00369	0.62635	2.46117e-05	0	2.46117e-05
2	3132.16646.16646.5.0.dta	75.8368	6042.65	5	P01009	Alpha-1-antitrypsin	Asn107	ADTHDEILEGLNFNLTEIPEAQIHEGFQELLR	5 4 2 1	H5N4S2F1	null	3691.82	2350.83	34.6183	51.3834	3.48308	-0.00053	-0.08832	0.00162972	0	0.00162972
3	3121.16267.16267.5.0.dta	75.9332	5913.63	5	P01009	Alpha-1-antitrypsin	Asn107	ADTHDEILEGLNFNLTEIPEAQIHEGFQELLR	6 4 1 1	H6N4S1F1	null	3691.82	2221.79	41.6906	59.2368	9.1049	0.01417	2.39689	9.57378e-09	0	9.57378e-09
2	3121.16207.16207.5.0.dta	75.6291	6407.79	5	P01009	Alpha-1-antitrypsin	Asn107	ADTHDEILEGLNFNLTEIPEAQIHEGFQELLR	6 5 2 1	H6N5S2F1	null	3691.82	2715.96	27.5643	40.275	3.95874	0.0076	1.18532	0.000284094	0	0.000284094
5	3132.17173.17173.6.0.dta	78.1765	6552.82	6	P01009	Alpha-1-antitrypsin	Asn107	ADTHDEILEGLNFNLTEIPEAQIHEGFQELLR	6 5 3 0	H6N5S3	null	3691.82	2861	34.9568	50.3755	6.32196	-0.00084	-0.12875	2.30096e-05	0	2.30096e-05
4	3132.17218.17218.5.0.dta	78.3697	6698.89	5	P01009	Alpha-1-antitrypsin	Asn107	ADTHDEILEGLNFNLTEIPEAQIHEGFQELLR	6 5 3 1	H6N5S3F1	null	3691.82	3007.06	38.0033	56.8813	2.9443	0.00836	1.24846	0.00275946	0	0.00275946
1	3121.13638.13638.3.0.dta	64.5894	3378.48	3	P01009	Alpha-1-antitrypsin	Asn271	YLGNATAIFFLPDEGK	5 4 0 0	H5N4	null	1755.9	1622.58	20.2354	28.8419	4.252	0.00185	0.54708	0.000165394	0	0.000165394
1	20160510LW_Serum1.12739.12739.3.0.dta	63.9005	3669.57	3	P01009	Alpha-1-antitrypsin	Asn271	YLGNATAIFFLPDEGK	5 4 1 0	H5N4S1	null	1755.9	1913.68	28.0125	41.8146	2.38015	0.00279	0.76066	0.00176241	0	0.00176241
1	LW-LC-HCC-Posi.15259.15259.3.0.dta	68.6336	3815.63	3	P01009	Alpha-1-antitrypsin	Asn271	YLGNATAIFFLPDEGK	5 4 1 1	H5N4S1F1	null	1755.9	2059.73	30.2199	36.9829	17.66	0.00431	1.13043	2.51244e-23	0	2.51244e-23
1	3112.17040.17040.5.0.dta	73.6578	3961.67	5	P01009	Alpha-1-antitrypsin	Asn271	YLGNATAIFFLPDEGK	5 4 1 2	H5N4S1F2	null	1755.9	2205.79	41.7385	59.4715	8.806	-0.01336	-3.37122	3.32713e-05	0	3.32713e-05
1	2052.17015.17015.3.1.dta	72.7554	3964.68	3	P01009	Alpha-1-antitrypsin	Asn271	YLGNATAIFFLPDEGK	5 4 2 0	H5N4S2	16,Label_18O(2)[AnyC-term];	1759.9	2204.77	45.4714	63.1445	12.6499	0.00113	0.28535	6.23566e-09	0	6.23566e-09
1	2034.17373.17373.3.2.dta	73.2157	4106.73	3	P01009	Alpha-1-antitrypsin	Asn271	YLGNATAIFFLPDEGK	5 4 2 1	H5N4S2F1	null	1755.9	2350.83	12.6621	16.7677	5.03736	0.00277	0.67531	0.00102279	0	0.00102279
3	3136.15638.15638.3.0.dta	71.3886	4022.67	3	P01009	Alpha-1-antitrypsin	Asn271	YLGNATAIFFLPDEGK	5 5 1 1	H5N5S1F1	16,Label_18O(2)[AnyC-term];	1759.9	2262.81	21.5771	31.2545	3.60478	-0.04392	-10.9183	0.000961613	0	0.000961613
1	LW-LC-HCC-Posi3.17427.17427.3.0.dta	72.922	4221.81	3	P01009	Alpha-1-antitrypsin	Asn271	YLGNATAIFFLPDEGK	5 6 1 1	H5N6S1F1	null	1755.9	2465.89	14.1948	17.9116	7.29222	0.02613	6.18817	0.000276802	0	0.000276802
1	2024.16152.16152.3.0.dta	69.1486	3835.65	3	P01009	Alpha-1-antitrypsin	Asn271	YLGNATAIFFLPDEGK	6 4 1 0	H6N4S1	16,Label_18O(2)[AnyC-term];	1759.9	2075.73	21.9296	30.1823	6.60326	0.01295	3.37709	0.000381913	0	0.000381913
1	2052.17016.17016.3.0.dta	72.7592	3981.71	3	P01009	Alpha-1-antitrypsin	Asn271	YLGNATAIFFLPDEGK	6 4 1 1	H6N4S1F1	16,Label_18O(2)[AnyC-term];	1759.9	2221.79	45.3198	65.7927	7.29872	0.01433	3.59854	8.05024e-06	0	8.05024e-06
1	3112.17033.17033.4.2.dta	73.6321	4123.74	4	P01009	Alpha-1-antitrypsin	Asn271	YLGNATAIFFLPDEGK	6 4 1 2	H6N4S1F2	null	1755.9	2367.85	24.721	33.4303	8.5464	0.00263	0.63688	4.19511e-05	0	4.19511e-05
3	2024.17283.17283.3.1.dta	73.4119	4038.7	3	P01009	Alpha-1-antitrypsin	Asn271	YLGNATAIFFLPDEGK	6 5 1 0	H6N5S1	16,Label_18O(2)[AnyC-term];	1759.9	2278.81	28.4871	41.2591	4.76764	-0.01095	-2.71243	0.00134131	0	0.00134131
1	2050.16882.16882.3.2.dta	72.8611	4180.82	3	P01009	Alpha-1-antitrypsin	Asn271	YLGNATAIFFLPDEGK	6 5 1 1	H6N5S1F1	null	1755.9	2424.87	17.9047	26.5877	1.77913	0.06189	14.8031	0.00758244	0	0.00758244
1	3117.16731.16731.4.0.dta	72.6159	4325.8	4	P01009	Alpha-1-antitrypsin	Asn271	YLGNATAIFFLPDEGK	6 5 2 0	H6N5S2	null	1755.9	2569.9	14.3499	17.4515	8.58988	0.00144	0.33273	2.79837e-07	0	2.79837e-07
2	3121.15639.15639.4.0.dta	72.9189	4471.86	4	P01009	Alpha-1-antitrypsin	Asn271	YLGNATAIFFLPDEGK	6 5 2 1	H6N5S2F1	null	1755.9	2715.96	23.0057	27.883	13.9478	0.00231	0.51753	3.91309e-13	0	3.91309e-13
1	20160511LW_Serum3.16660.16660.3.0.dta	83.6154	4617.87	3	P01009	Alpha-1-antitrypsin	Asn271	YLGNATAIFFLPDEGK	6 5 2 2	H6N5S2F2	null	1755.9	2862.02	34.6036	51.8318	2.60822	-0.05017	-10.8636	0.00238192	0	0.00238192
1	3136.17033.17033.4.0.dta	78.061	4616.9	4	P01009	Alpha-1-antitrypsin	Asn271	YLGNATAIFFLPDEGK	6 5 3 0	H6N5S3	null	1755.9	2861	32.5937	43.041	13.1915	0.00367	0.79411	1.05135e-11	0	1.05135e-11
2	3118.16859.16859.4.0.dta	77.637	4762.96	4	P01009	Alpha-1-antitrypsin	Asn271	YLGNATAIFFLPDEGK	6 5 3 1	H6N5S3F1	null	1755.9	3007.06	16.222	19.5762	9.99276	0.00292	0.6125	3.88688e-09	0	3.88688e-09
1	3118.16026.16026.3.2.dta	73.3839	3993.68	3	P01009	Alpha-1-antitrypsin	Asn271	YLGNATAIFFLPDEGK	7 4 1 0	H7N4S1	null	1755.9	2237.78	29.7769	43.2565	4.74338	-0.00038	-0.09632	7.25719e-05	0	7.25719e-05
2	3132.16108.16108.3.1.dta	73.3661	4139.74	3	P01009	Alpha-1-antitrypsin	Asn271	YLGNATAIFFLPDEGK	7 4 1 1	H7N4S1F1	null	1755.9	2383.84	16.0584	22.0225	4.98222	0.00113	0.27352	0.000223823	0	0.000223823
1	LW-LC-HCC-Posi2.18282.18282.3.2.dta	76.0916	4986.11	3	P01009	Alpha-1-antitrypsin	Asn271	YLGNATAIFFLPDEGK	7 6 3 0	H7N6S3	16,Label_18O(2)[AnyC-term];	1759.9	3226.13	14.398	20.9607	2.21021	0.07639	15.32	0.00891009	0	0.00891009
3	3118.14539.14539.4.0.dta	66.9205	4604.97	4	P01011	Alpha-1-antichymotrypsin	Asn106	FNLTETSEAEIHQSFQHLLR	5 4 2 0	H5N4S2	null	2400.19	2204.77	34.4324	36.3476	30.8757	-0.00072	-0.1565	6.14283e-27	0	6.14283e-27
3	3118.15220.15220.4.0.dta	70.0314	5261.2	4	P01011	Alpha-1-antichymotrypsin	Asn106	FNLTETSEAEIHQSFQHLLR	6 5 3 0	H6N5S3	null	2400.19	2861	45.6278	51.2148	35.2519	0.00662	1.25871	8.9414e-31	0	8.9414e-31
1	3118.15185.15185.5.0.dta	69.8895	5407.26	5	P01011	Alpha-1-antichymotrypsin	Asn106	FNLTETSEAEIHQSFQHLLR	6 5 3 1	H6N5S3F1	null	2400.19	3007.06	21.9021	24.7047	16.6973	0.00344	0.63587	1.07431e-14	0	1.07431e-14
1	3132.15338.15338.5.0.dta	70.3236	5626.33	5	P01011	Alpha-1-antichymotrypsin	Asn106	FNLTETSEAEIHQSFQHLLR	7 6 3 0	H7N6S3	null	2400.19	3226.13	17.5898	21.3125	10.6764	0.00688	1.22305	2.51201e-08	0	2.51201e-08
2	3121.14884.14884.5.0.dta	69.9905	5918.45	5	P01011	Alpha-1-antichymotrypsin	Asn106	FNLTETSEAEIHQSFQHLLR	7 6 3 2	H7N6S3F2	null	2400.19	3518.25	33.74	44.9953	12.8375	0.00298	0.50424	4.40532e-12	0	4.40532e-12
2	3136.15044.15044.4.0.dta	68.758	4417.83	4	P01011	Alpha-1-antichymotrypsin	Asn127	TLNQSSDELQLSMGNAMFVK	5 4 2 0	H5N4S2	null	2213.06	2204.77	30.8312	39.8745	14.0364	0.00252	0.56981	1.74444e-12	0	1.74444e-12
3	3118.14950.14950.4.0.dta	68.9634	4434.85	4	P01011	Alpha-1-antichymotrypsin	Asn127	TLNQSSDELQLSMGNAMFVK	6 4 1 1	H6N4S1F1	null	2213.06	2221.79	33.4855	46.1801	9.90983	0.00909	2.04862	5.06671e-09	0	5.06671e-09
1	LW2015.16810.16810.4.0.dta	72.5871	5074.07	4	P01011	Alpha-1-antichymotrypsin	Asn127	TLNQSSDELQLSMGNAMFVK	6 5 3 0	H6N5S3	null	2213.06	2861	17.8637	24.314	5.88447	0.00865	1.70441	0.000225339	0	0.000225339
1	LW2009.16905.16905.4.0.dta	72.3868	5220.12	4	P01011	Alpha-1-antichymotrypsin	Asn127	TLNQSSDELQLSMGNAMFVK	6 5 3 1	H6N5S3F1	null	2213.06	3007.06	13.773	19.4743	3.18497	0.00613	1.17455	0.00213491	0	0.00213491
1	3121.14431.14431.3.1.dta	68.1293	3957.66	3	P01011	Alpha-1-antichymotrypsin	Asn271	YTGNASALFILPDQDK	5 4 2 0	H5N4S2	null	1752.88	2204.77	23.6016	30.3874	10.9994	0.00328	0.82936	1.42815e-10	0	1.42815e-10
1	3118.15808.15808.4.0.dta	72.4236	4613.88	4	P01011	Alpha-1-antichymotrypsin	Asn271	YTGNASALFILPDQDK	6 5 3 0	H6N5S3	null	1752.88	2861	16.1016	20.8797	7.22815	0.0002	0.04342	9.15087e-07	0	9.15087e-07
1	3121.15720.15720.4.0.dta	73.2347	4759.94	4	P01011	Alpha-1-antichymotrypsin	Asn271	YTGNASALFILPDQDK	6 5 3 1	H6N5S3F1	null	1752.88	3007.06	24.1866	31.6404	10.3437	0.00114	0.23935	5.53812e-10	0	5.53812e-10
4	3136.10696.10696.5.0.dta	48.9263	4448.96	5	P01019	Angiotensinogen	Asn47	VYIHPFHLVIHNESTCEQLAK	5 4 1 0	H5N4S1	16,Carbamidomethyl[C];	2535.28	1913.68	45.5191	41.6187	52.7629	-0.00112	-0.25122	3.00146e-50	0	3.00146e-50
4	3121.11439.11439.4.0.dta	54.2343	4740.06	4	P01019	Angiotensinogen	Asn47	VYIHPFHLVIHNESTCEQLAK	5 4 2 0	H5N4S2	16,Carbamidomethyl[C];	2535.28	2204.77	42.5207	34.5108	57.3961	0.00952	2.00827	1.53321e-52	0	1.53321e-52
2	20160511LW_Serum3.10703.10703.3.0.dta	52.819	4083.67	3	P01042	Kininogen-1	Asn48	YNSQNQSNNQFVLYR	5 4 2 0	H5N4S2	15,Label_18O(2)[AnyC-term];	1878.89	2204.77	24.7039	34.1492	7.16261	0.00747	1.82834	9.59023e-09	0	9.59023e-09
1	3121.12665.12665.4.1.dta	59.901	4827.05	4	P01042	Kininogen-1	Asn169	HGIQYFNNNTQHSSLFMLNEVK	5 4 1 2	H5N4S1F2	null	2621.26	2205.79	32.5679	32.3359	32.9988	0.00306	0.63358	2.9067e-30	0	2.9067e-30
1	2034.13521.13521.4.2.dta	58.7597	4830.04	4	P01042	Kininogen-1	Asn169	HGIQYFNNNTQHSSLFMLNEVK	5 4 2 0	H5N4S2	22,Label_18O(2)[AnyC-term];	2625.26	2204.77	19.2447	13.979	29.0238	0.00356	0.73629	1.75448e-11	0	1.75448e-11
1	LW2009.13717.13717.4.0.dta	60.3332	4843.02	4	P01042	Kininogen-1	Asn169	HGIQYFNNNTQHSSLFMLNEVK	6 4 1 1	H6N4S1F1	null	2621.26	2221.79	15.6891	15.0473	16.8812	-0.02462	-5.08375	2.17865e-10	0.0037594	0.0037594
1	3121.12756.12756.4.0.dta	60.3327	5498.26	4	P01042	Kininogen-1	Asn169	HGIQYFNNNTQHSSLFMLNEVK	6 5 3 0	H6N5S3	17,Oxidation[M];	2637.25	2861	14.3241	16.9938	9.36598	0.00761	1.38359	5.98859e-09	0.00148368	0.00148368
1	LW2009.14450.14450.4.1.dta	63.0934	5628.31	4	P01042	Kininogen-1	Asn169	HGIQYFNNNTQHSSLFMLNEVK	6 5 3 1	H6N5S3F1	null	2621.26	3007.06	25.6078	28.6392	19.9782	-0.00123	-0.21795	3.2117e-12	0	3.2117e-12
1	170419-2.10295.10295.3.0.dta	48.5859	3618.48	3	P01042	Kininogen-1	Asn205	ITYSIVQTNCSK	5 4 2 0	H5N4S2	10,Carbamidomethyl[C];	1413.7	2204.77	23.7891	31.236	9.95909	0.0005	0.13937	4.58272e-05	0	4.58272e-05
1	3117.12711.12711.3.0.dta	56.2292	3636.47	3	P01042	Kininogen-1	Asn294	LNAENNATFYFK	5 4 2 0	H5N4S2	null	1431.69	2204.77	21.855	23.2704	19.2264	0.00255	0.70077	9.30402e-15	0	9.30402e-15
1	3118.12111.12111.3.0.dta	55.5258	3782.52	3	P01042	Kininogen-1	Asn294	LNAENNATFYFK	5 4 2 1	H5N4S2F1	null	1431.69	2350.83	11.8318	15.4385	5.13382	0.00169	0.44793	4.09519e-05	0.00567108	0.00567108
1	3112.13149.13149.3.2.dta	58.3732	3657.5	3	P01042	Kininogen-1	Asn294	LNAENNATFYFK	6 4 1 1	H6N4S1F1	12,Label_18O(2)[AnyC-term];	1435.7	2221.79	21.3076	27.4978	9.81155	0.01486	4.06379	3.7794e-09	0	3.7794e-09
1	LW2009.13117.13117.3.0.dta	58.0532	3799.55	3	P01042	Kininogen-1	Asn294	LNAENNATFYFK	6 4 1 2	H6N4S1F2	null	1431.69	2367.85	26.4374	15.5133	46.7251	0.01624	4.27295	9.72171e-27	0	9.72171e-27
4	20160510LW_Serum2.11817.11817.3.1.dta	58.8936	4296.7	3	P01042	Kininogen-1	Asn294	LNAENNATFYFK	6 5 3 0	H6N5S3	12,Label_18O(2)[AnyC-term];	1435.7	2861	39.2474	53.8912	12.0518	0.00072	0.16811	9.91014e-11	0	9.91014e-11
2	20160510LW_Serum2.11748.11748.3.1.dta	58.5254	4442.76	3	P01042	Kininogen-1	Asn294	LNAENNATFYFK	6 5 3 1	H6N5S3F1	12,Label_18O(2)[AnyC-term];	1435.7	3007.06	21.915	30.3104	6.32341	-0.00015	-0.03437	3.9473e-06	0	3.9473e-06
1	3118.4280.4280.3.1.dta	23.2273	2812.09	3	P01857	Immunoglobulin heavy constant gamma 1	Asn180	EEQYNSTYR	5 4 0 0	H5N4	null	1189.51	1622.58	53.7639	55.7929	49.9958	-0.00576	-2.04926	1.3105e-43	0	1.3105e-43
2	2024.4396.4396.3.0.dta	24.7135	2958.15	3	P01857	Immunoglobulin heavy constant gamma 1	Asn180	EEQYNSTYR	5 4 0 1	H5N4F1	null	1189.51	1768.64	50.5107	28.2083	91.9293	0.00197	0.66471	1.37694e-29	0	1.37694e-29
2	3117.5545.5545.3.0.dta	27.728	3103.19	3	P01857	Immunoglobulin heavy constant gamma 1	Asn180	EEQYNSTYR	5 4 1 0	H5N4S1	null	1189.51	1913.68	24.4189	17.2298	37.77	0.00168	0.54277	2.40852e-28	0	2.40852e-28
1	3132.6380.6380.3.0.dta	34.4714	3249.25	3	P01857	Immunoglobulin heavy constant gamma 1	Asn180	EEQYNSTYR	5 4 1 1	H5N4S1F1	null	1189.51	2059.73	35.4681	24.4854	55.8646	0.002	0.61562	1.71e-39	0	1.71e-39
1	2054.6153.6153.3.1.dta	31.4667	3544.36	3	P01857	Immunoglobulin heavy constant gamma 1	Asn180	EEQYNSTYR	5 4 2 1	H5N4S2F1	9,Label_18O(2)[AnyC-term];	1193.52	2350.83	15.1788	16.5978	12.5436	0.00556	1.56963	3.2939e-20	0	3.2939e-20
1	3117.4567.4567.3.1.dta	24.0248	3015.17	3	P01857	Immunoglobulin heavy constant gamma 1	Asn180	EEQYNSTYR	5 5 0 0	H5N5	null	1189.51	1825.66	46.8753	46.5081	47.5572	-0.00468	-1.55337	1.80283e-35	0	1.80283e-35
1	2034.4707.4707.3.0.dta	25.6162	3165.24	3	P01857	Immunoglobulin heavy constant gamma 1	Asn180	EEQYNSTYR	5 5 0 1	H5N5F1	9,Label_18O(2)[AnyC-term];	1193.52	1971.72	39.4596	15.1195	84.6626	0.00243	0.76781	3.10509e-31	0	3.10509e-31
1	LW2025.5610.5610.3.0.dta	29.9424	3208.22	3	P01857	Immunoglobulin heavy constant gamma 1	Asn180	EEQYNSTYR	6 3 1 1	H6N3S1F1	null	1189.51	2018.71	56.2461	27.1422	110.296	0.00333	1.03806	1.68e-05	0	1.68e-05
1	3132.5187.5187.3.1.dta	29.9695	2974.14	3	P01857	Immunoglobulin heavy constant gamma 1	Asn180	EEQYNSTYR	6 4 0 0	H6N4	null	1189.51	1784.63	40.0941	36.5307	46.7118	-0.00706	-2.37235	4.01981e-33	0	4.01981e-33
2	2050.5348.5348.3.1.dta	29.2748	3269.29	3	P01857	Immunoglobulin heavy constant gamma 1	Asn180	EEQYNSTYR	6 4 1 0	H6N4S1	9,Label_18O(2)[AnyC-term];	1193.52	2075.73	17.9179	12.6817	27.6423	0.03514	10.7499	0.000460938	0.00284091	0.00284091
1	LW1015.6754.6754.3.0.dta	34.5808	3557.37	3	P01857	Immunoglobulin heavy constant gamma 1	Asn180	EEQYNSTYR	6 4 1 2	H6N4S1F2	null	1189.51	2367.85	47.5015	25.079	89.1432	0.01358	3.81808	7.6e-08	0.00925926	0.00925933
1	3024.4302.4302.3.2.dta	23.7934	3181.27	3	P01857	Immunoglobulin heavy constant gamma 1	Asn180	EEQYNSTYR	6 5 0 0	H6N5	9,Label_18O(2)[AnyC-term];	1193.52	1987.71	13.578	18.8687	3.75245	0.03306	10.3931	0.000447706	0	0.000447706
1	3118.6833.6833.3.2.dta	32.8997	2784.13	3	P01859	Immunoglobulin heavy constant gamma 2	Asn176	EEQFNSTFR	5 4 0 0	H5N4	9,Label_18O(2)[AnyC-term];	1161.53	1622.58	37.8327	42.5326	29.1044	0.018	6.46353	2.18132e-12	0	2.18132e-12
2	LW-LC-HCC-Posi.5940.5940.3.0.dta	33.5914	2926.16	3	P01859	Immunoglobulin heavy constant gamma 2	Asn176	EEQFNSTFR	5 4 0 1	H5N4F1	null	1157.52	1768.64	51.9555	21.4899	108.534	0.00238	0.81278	3.08318e-150	0	3.08318e-150
1	170419-2.8475.8475.3.0.dta	41.7618	3071.2	3	P01859	Immunoglobulin heavy constant gamma 2	Asn176	EEQFNSTFR	5 4 1 0	H5N4S1	null	1157.52	1913.68	23.2535	14.4155	39.6669	0.00362	1.17977	1.62211e-14	0.00357143	0.00357143
1	LW-LC-HCC-Posi.7155.7155.3.0.dta	38.1453	3217.26	3	P01859	Immunoglobulin heavy constant gamma 2	Asn176	EEQFNSTFR	5 4 1 1	H5N4S1F1	null	1157.52	2059.73	43.173	10.1055	104.584	0.00084	0.26026	9.23217e-145	0.00980392	0.00980392
2	2052.6646.6646.3.1.dta	33.3185	2987.23	3	P01859	Immunoglobulin heavy constant gamma 2	Asn176	EEQFNSTFR	5 5 0 0	H5N5	9,Label_18O(2)[AnyC-term];	1161.53	1825.66	25.3767	23.9234	28.0757	0.03407	11.4057	4.38172e-20	0	4.38172e-20
1	3112.7441.7441.3.0.dta	36.9179	3129.24	3	P01859	Immunoglobulin heavy constant gamma 2	Asn176	EEQFNSTFR	5 5 0 1	H5N5F1	null	1157.52	1971.72	28.8304	18.9409	47.1967	0.00143	0.45772	8.71354e-22	0	8.71354e-22
1	3112.8822.8822.3.0.dta	42.11	3176.23	3	P01859	Immunoglobulin heavy constant gamma 2	Asn176	EEQFNSTFR	6 3 1 1	H6N3S1F1	null	1157.52	2018.71	18.3338	13.2168	27.8368	0.0028	0.88165	5.96442e-13	0.00288184	0.00288184
1	3132.7816.7816.3.1.dta	39.9205	2942.19	3	P01859	Immunoglobulin heavy constant gamma 2	Asn176	EEQFNSTFR	6 4 0 0	H6N4	null	1157.52	1784.63	44.8227	44.8817	44.7131	0.03467	11.7845	1.02679e-31	0	1.02679e-31
1	3117.8251.8251.3.1.dta	38.0263	3233.26	3	P01859	Immunoglobulin heavy constant gamma 2	Asn176	EEQFNSTFR	6 4 1 0	H6N4S1	null	1157.52	2075.73	29.1449	24.9227	36.9862	0.00405	1.25363	7.33437e-28	0	7.33437e-28
1	LW-LC-HCC-Posi.4460.4460.3.1.dta	28.0502	2796.1	3	P01860	Immunoglobulin heavy constant gamma 3	Asn227	EEQYNSTFR	5 4 0 0	H5N4	null	1173.52	1622.58	30.2684	19.4305	50.396	-0.00077	-0.27491	1.71706e-68	0	1.71706e-68
1	LW-LC-HCC-Posi.4383.4383.3.0.dta	27.7644	2942.16	3	P01860	Immunoglobulin heavy constant gamma 3	Asn227	EEQYNSTFR	5 4 0 1	H5N4F1	null	1173.52	1768.64	34.727	10.3747	79.9528	0.00205	0.69653	2.96653e-110	0.00980392	0.00980392
1	3112.7100.7100.3.0.dta	35.6386	3233.25	3	P01860	Immunoglobulin heavy constant gamma 3	Asn227	EEQYNSTFR	5 4 1 1	H5N4S1F1	null	1173.52	2059.73	26.6511	14.2247	49.7287	0.00255	0.78816	9.99521e-23	0	9.99521e-23
1	2043.7573.7573.3.1.dta	43.2469	2999.17	3	P01860	Immunoglobulin heavy constant gamma 3	Asn227	EEQYNSTFR	5 5 0 0	H5N5	null	1173.52	1825.66	20.9959	14.4466	33.1589	-0.0033	-1.09986	6.86464e-09	0	6.86464e-09
1	3136.5298.5298.3.0.dta	27.6196	3145.24	3	P01860	Immunoglobulin heavy constant gamma 3	Asn227	EEQYNSTFR	5 5 0 1	H5N5F1	null	1173.52	1971.72	21.2423	16.9253	29.2595	-0.00091	-0.28827	4.36679e-27	0.00165837	0.00165837
1	2052.5198.5198.3.1.dta	27.8043	2958.17	3	P01860	Immunoglobulin heavy constant gamma 3	Asn227	EEQYNSTFR	6 4 0 0	H6N4	null	1173.52	1784.63	23.4959	14.362	40.4588	0.01551	5.24187	3.93386e-48	0	3.93386e-48
1	LW-LC-HCC-Posi.4555.4555.3.2.dta	28.4043	2796.1	3	P01861	Immunoglobulin heavy constant gamma 4	Asn177	EEQFNSTYR	5 4 0 0	H5N4	null	1173.52	1622.58	24.3569	11.8633	47.5594	-2e-05	-0.00776	6.885e-65	0	6.885e-65
1	3132.6604.6604.3.0.dta	35.3097	2942.16	3	P01861	Immunoglobulin heavy constant gamma 4	Asn177	EEQFNSTYR	5 4 0 1	H5N4F1	null	1173.52	1768.64	36.5908	26.2577	55.7809	0.00187	0.63433	2.59159e-39	0	2.59159e-39
1	2052.6461.6461.3.0.dta	32.6242	3087.2	3	P01861	Immunoglobulin heavy constant gamma 4	Asn177	EEQFNSTYR	5 4 1 0	H5N4S1	null	1173.52	1913.68	24.0174	14.7347	41.2569	0.00399	1.29156	2.54322e-49	0	2.54322e-49
1	3117.6745.6745.3.0.dta	32.2976	3233.25	3	P01861	Immunoglobulin heavy constant gamma 4	Asn177	EEQFNSTYR	5 4 1 1	H5N4S1F1	null	1173.52	2059.73	44.5828	34.4417	63.4162	0.00281	0.86888	2.71053e-47	0	2.71053e-47
1	3117.5717.5717.3.1.dta	28.372	2999.18	3	P01861	Immunoglobulin heavy constant gamma 4	Asn177	EEQFNSTYR	5 5 0 0	H5N5	null	1173.52	1825.66	27.7648	26.3696	30.356	0.00052	0.17249	4.54625e-23	0	4.54625e-23
2	20160510LW_Serum2.5420.5420.3.0.dta	25.6623	3145.23	3	P01861	Immunoglobulin heavy constant gamma 4	Asn177	EEQFNSTYR	5 5 0 1	H5N5F1	null	1173.52	1971.72	24.0074	17.0409	36.9453	-0.00156	-0.49621	3.07e-29	0	3.07e-29
1	3112.5958.5958.3.1.dta	31.3246	2958.16	3	P01861	Immunoglobulin heavy constant gamma 4	Asn177	EEQFNSTYR	6 4 0 0	H6N4	null	1173.52	1784.63	40.2323	37.7445	44.8523	0.01087	3.67502	1.1461e-20	0	1.1461e-20
1	170419-2.6827.6827.3.1.dta	35.2096	3249.27	3	P01861	Immunoglobulin heavy constant gamma 4	Asn177	EEQFNSTYR	6 4 1 0	H6N4S1	null	1173.52	2075.73	22.0508	15.021	35.1062	0.01812	5.5752	5.80994e-13	0	5.80994e-13
1	2054.3119.3119.3.0.dta	19.974	3344.35	3	P01871	Immunoglobulin heavy constant mu	Asn46	YKNNSDISSTR	5 4 1 1	H5N4S1F1	null	1284.62	2059.73	22.926	17.3529	33.2758	-0.00313	-0.93731	3.52486e-10	0	3.52486e-10
1	3132.4283.4283.3.0.dta	26.5474	3547.42	3	P01871	Immunoglobulin heavy constant mu	Asn46	YKNNSDISSTR	5 5 1 1	H5N5S1F1	null	1284.62	2262.81	25.7999	17.2465	41.6846	-0.0091	-2.56403	1.44271e-29	0	1.44271e-29
2	3136.11619.11619.3.0.dta	53.1408	4398.81	3	P01871	Immunoglobulin heavy constant mu	Asn209	GLTFQQNASSMCVPDQDTAIR	5 4 1 1	H5N4S1F1	12,Carbamidomethyl[C];	2339.08	2059.73	33.371	38.7814	23.323	0.00437	0.99443	1.5708e-21	0	1.5708e-21
2	3112.12482.12482.4.0.dta	55.893	4601.89	4	P01871	Immunoglobulin heavy constant mu	Asn209	GLTFQQNASSMCVPDQDTAIR	5 5 1 1	H5N5S1F1	12,Carbamidomethyl[C];	2339.08	2262.81	17.2722	25.1089	2.71843	0.00523	1.13612	0.00238932	0	0.00238932
1	3118.11614.11614.4.3.dta	53.3265	4617.91	4	P01871	Immunoglobulin heavy constant mu	Asn209	GLTFQQNASSMCVPDQDTAIR	6 5 1 0	H6N5S1	12,Carbamidomethyl[C];	2339.08	2278.81	32.3103	42.4601	13.4607	0.02862	6.19702	4.53674e-12	0	4.53674e-12
1	3136.15392.15392.4.0.dta	70.278	4586.18	4	P01876	Immunoglobulin heavy constant alpha 1	Asn144	LSLHRPALEDLLLGSEANLTCTLTGLR	5 4 0 0	H5N4	21,Carbamidomethyl[C];	2963.6	1622.58	20.6912	25.4264	11.8971	0.00217	0.4741	1.12978e-10	0	1.12978e-10
2	3118.16452.16452.4.0.dta	75.6727	4270.92	4	P01876	Immunoglobulin heavy constant alpha 1	Asn144	PALEDLLLGSEANLTCTLTGLR	5 4 1 0	H5N4S1	16,Carbamidomethyl[C];	2357.24	1913.68	41.0367	51.6621	21.3037	0.00193	0.45126	1.14914e-18	0	1.14914e-18
1	3118.17189.17189.4.0.dta	79.3887	4562.01	4	P01876	Immunoglobulin heavy constant alpha 1	Asn144	PALEDLLLGSEANLTCTLTGLR	5 4 2 0	H5N4S2	16,Carbamidomethyl[C];	2357.24	2204.77	20.1567	25.7853	9.70369	0.00253	0.55487	6.87749e-09	0	6.87749e-09
1	3118.16445.16445.4.0.dta	75.6449	4474	4	P01876	Immunoglobulin heavy constant alpha 1	Asn144	PALEDLLLGSEANLTCTLTGLR	5 5 1 0	H5N5S1	16,Carbamidomethyl[C];	2357.24	2116.76	36.5235	47.9139	15.3699	0.00614	1.37222	1.41917e-13	0	1.41917e-13
1	3121.16316.16316.4.1.dta	76.1556	4229.89	4	P01876	Immunoglobulin heavy constant alpha 1	Asn144	PALEDLLLGSEANLTCTLTGLR	6 3 1 0	H6N3S1	16,Carbamidomethyl[C];	2357.24	1872.65	19.6659	27.6476	4.84253	-0.00176	-0.41507	6.15084e-05	0	6.15084e-05
1	3118.13661.13661.4.0.dta	62.8635	4697.97	4	P01876	Immunoglobulin heavy constant alpha 1	Asn340	LAGKPTHVNVSVVMAEVDGTCY	5 4 2 1	H5N4S2F1	21,Carbamidomethyl[C];	2347.14	2350.83	42.4127	46.6054	34.6262	0.00215	0.45686	2.56858e-30	0	2.56858e-30
2	3136.12773.12773.4.0.dta	58.0815	4609.96	4	P01876	Immunoglobulin heavy constant alpha 1	Asn340	LAGKPTHVNVSVVMAEVDGTCY	5 5 1 1	H5N5S1F1	21,Carbamidomethyl[C];	2347.14	2262.81	19.6055	18.3299	21.9743	0.00206	0.44649	1.16241e-41	0	1.16241e-41
2	3024.13137.13137.4.0.dta	62.405	4918.07	4	P01876	Immunoglobulin heavy constant alpha 1	Asn340	LAGKPTHVNVSVVMAEVDGTCY	6 5 1 2	H6N5S1F2	21,Carbamidomethyl[C];	2347.14	2570.93	19.4034	21.7787	14.9922	-0.00087	-0.17684	1.0381e-11	0	1.0381e-11
2	3024.13137.13137.4.1.dta	62.405	4917.06	4	P01876	Immunoglobulin heavy constant alpha 1	Asn340	LAGKPTHVNVSVVMAEVDGTCY	6 5 2 0	H6N5S2	21,Carbamidomethyl[C];	2347.14	2569.9	16.7238	21.7514	7.38676	0.01388	2.82187	2.73029e-06	0	2.73029e-06
1	3136.15392.15392.4.0.dta	70.278	4586.18	4	P01877	Immunoglobulin heavy constant alpha 2 (IgA2)	Asn131	LSLHRPALEDLLLGSEANLTCTLTGLR	5 4 0 0	H5N4	21,Carbamidomethyl[C];	2963.6	1622.58	20.6912	25.4264	11.8971	0.00217	0.4741	1.12978e-10	0	1.12978e-10
2	3118.16452.16452.4.0.dta	75.6727	4270.92	4	P01877	Immunoglobulin heavy constant alpha 2 (IgA2)	Asn131	PALEDLLLGSEANLTCTLTGLR	5 4 1 0	H5N4S1	16,Carbamidomethyl[C];	2357.24	1913.68	41.0367	51.6621	21.3037	0.00193	0.45126	1.14914e-18	0	1.14914e-18
1	3118.17189.17189.4.0.dta	79.3887	4562.01	4	P01877	Immunoglobulin heavy constant alpha 2 (IgA2)	Asn131	PALEDLLLGSEANLTCTLTGLR	5 4 2 0	H5N4S2	16,Carbamidomethyl[C];	2357.24	2204.77	20.1567	25.7853	9.70369	0.00253	0.55487	6.87749e-09	0	6.87749e-09
1	3118.16445.16445.4.0.dta	75.6449	4474	4	P01877	Immunoglobulin heavy constant alpha 2 (IgA2)	Asn131	PALEDLLLGSEANLTCTLTGLR	5 5 1 0	H5N5S1	16,Carbamidomethyl[C];	2357.24	2116.76	36.5235	47.9139	15.3699	0.00614	1.37222	1.41917e-13	0	1.41917e-13
1	3121.16316.16316.4.1.dta	76.1556	4229.89	4	P01877	Immunoglobulin heavy constant alpha 2 (IgA2)	Asn131	PALEDLLLGSEANLTCTLTGLR	6 3 1 0	H6N3S1	16,Carbamidomethyl[C];	2357.24	1872.65	19.6659	27.6476	4.84253	-0.00176	-0.41507	6.15084e-05	0	6.15084e-05
1	3112.6311.6311.2.0.dta	32.6444	2727.2	2	P01877	Immunoglobulin heavy constant alpha 2 (IgA2)	Asn205	TPLTANITK	5 4 0 1	H5N4F1	null	958.557	1768.64	17.1462	13.6741	23.5945	0.00285	1.04404	3.52124e-11	0.00288184	0.00288184
1	3121.8207.8207.3.0.dta	41.0607	2872.24	3	P01877	Immunoglobulin heavy constant alpha 2 (IgA2)	Asn205	TPLTANITK	5 4 1 0	H5N4S1	null	958.557	1913.68	29.5285	28.5065	31.4265	0.00292	1.01639	8.0831e-29	0	8.0831e-29
1	2034.7201.7201.2.0.dta	35.0012	3022.3	2	P01877	Immunoglobulin heavy constant alpha 2 (IgA2)	Asn205	TPLTANITK	5 4 1 1	H5N4S1F1	9,Label_18O(2)[AnyC-term];	962.565	2059.73	24.1205	19.1816	33.2928	0.0045	1.4887	4.85751e-13	0	4.85751e-13
1	LW2009.8178.8178.3.0.dta	39.2906	3164.35	3	P01877	Immunoglobulin heavy constant alpha 2 (IgA2)	Asn205	TPLTANITK	5 4 1 2	H5N4S1F2	null	958.557	2205.79	41.8852	25.8656	71.6358	0.0016	0.50542	1.93835e-40	0	1.93835e-40
2	3117.8642.8642.3.0.dta	39.5223	3309.39	3	P01877	Immunoglobulin heavy constant alpha 2 (IgA2)	Asn205	TPLTANITK	5 4 2 1	H5N4S2F1	null	958.557	2350.83	72.1256	75.3039	66.223	0.0025	0.75613	1.63734e-49	0	1.63734e-49
1	3132.7080.7080.3.1.dta	37.0998	2784.22	3	P01877	Immunoglobulin heavy constant alpha 2 (IgA2)	Asn205	TPLTANITK	5 5 0 0	H5N5	null	958.557	1825.66	57.1302	61.0306	49.8865	0.00023	0.08236	1.89492e-35	0	1.89492e-35
1	LW-LC-HCC-Posi.5019.5019.3.0.dta	30.1463	2930.28	3	P01877	Immunoglobulin heavy constant alpha 2 (IgA2)	Asn205	TPLTANITK	5 5 0 1	H5N5F1	null	958.557	1971.72	48.6262	45.0196	55.3242	0.00206	0.70311	8.20551e-76	0	8.20551e-76
1	3117.7227.7227.3.1.dta	34.1277	3075.32	3	P01877	Immunoglobulin heavy constant alpha 2 (IgA2)	Asn205	TPLTANITK	5 5 1 0	H5N5S1	null	958.557	2116.76	34.4969	46.3039	12.5695	0.00272	0.88391	2.52199e-10	0	2.52199e-10
1	3112.7586.7586.3.0.dta	37.456	3221.37	3	P01877	Immunoglobulin heavy constant alpha 2 (IgA2)	Asn205	TPLTANITK	5 5 1 1	H5N5S1F1	null	958.557	2262.81	56.261	60.6311	48.1453	0.00126	0.39155	4.34903e-22	0	4.34903e-22
2	LW-LC-HCC-Posi.5987.5987.3.2.dta	33.7653	3034.29	3	P01877	Immunoglobulin heavy constant alpha 2 (IgA2)	Asn205	TPLTANITK	6 4 1 0	H6N4S1	null	958.557	2075.73	29.3775	24.8892	37.7129	0.00808	2.663	4.90607e-07	0	4.90607e-07
1	2043.9745.9745.3.0.dta	51.4621	3326.42	3	P01877	Immunoglobulin heavy constant alpha 2 (IgA2)	Asn205	TPLTANITK	6 4 1 2	H6N4S1F2	null	958.557	2367.85	47.7564	46.5571	49.9837	0.01758	5.28596	1.64397e-12	0	1.64397e-12
1	LW-LC-HCC-Posi3.6128.6128.3.1.dta	30.3028	2946.28	3	P01877	Immunoglobulin heavy constant alpha 2 (IgA2)	Asn205	TPLTANITK	6 5 0 0	H6N5	null	958.557	1987.71	36.0411	45.9808	17.5816	0.01385	4.70196	8.91723e-09	0	8.91723e-09
1	3118.5769.5769.3.1.dta	28.8426	3092.33	3	P01877	Immunoglobulin heavy constant alpha 2 (IgA2)	Asn205	TPLTANITK	6 5 0 1	H6N5F1	null	958.557	2133.77	20.2721	21.4769	18.0346	-0.00092	-0.29676	0.00368938	0	0.00368938
1	3117.7089.7089.3.1.dta	33.6021	3237.4	3	P01877	Immunoglobulin heavy constant alpha 2 (IgA2)	Asn205	TPLTANITK	6 5 1 0	H6N5S1	null	958.557	2278.81	62.1943	81.1149	27.056	0.0387	11.9541	1.44695e-20	0	1.44695e-20
1	LW2009.8281.8281.3.0.dta	39.6801	3383.42	3	P01877	Immunoglobulin heavy constant alpha 2 (IgA2)	Asn205	TPLTANITK	6 5 1 1	H6N5S1F1	null	958.557	2424.87	22.4232	19.3358	28.1571	0.0011	0.3258	1.40258e-16	0	1.40258e-16
1	3117.8670.8670.3.0.dta	39.6288	3529.49	3	P01877	Immunoglobulin heavy constant alpha 2 (IgA2)	Asn205	TPLTANITK	6 5 1 2	H6N5S1F2	null	958.557	2570.93	39.0007	43.0125	31.5503	0.01107	3.13652	7.23372e-24	0	7.23372e-24
1	LW4.9307.9307.3.0.dta	43.5767	3528.46	3	P01877	Immunoglobulin heavy constant alpha 2 (IgA2)	Asn205	TPLTANITK	6 5 2 0	H6N5S2	null	958.557	2569.9	31.4549	34.8689	25.1145	0.00092	0.26083	0.00862772	0	0.00862772
2	3112.13897.13897.4.1.dta	61.1478	3806.54	4	P02675	Fibrinogen beta chain	Asn394	GTAGNALMDGASQLMGENR	5 4 1 0	H5N4S1	null	1892.86	1913.68	34.0356	39.8671	23.2056	0.00122	0.31927	0.00275919	0	0.00275919
1	LW-LC-HCC-Posi2.15116.15116.4.0.dta	64.1834	4097.63	4	P02675	Fibrinogen beta chain	Asn394	GTAGNALMDGASQLMGENR	5 4 2 0	H5N4S2	null	1892.86	2204.77	18.5288	24.0482	8.27866	0.00041	0.0994	0.0075718	0	0.0075718
2	20160510LW_Serum2.6004.6004.3.0.dta	28.7069	3386.44	3	P02749	Beta-2-glycoprotein 1	Asn162	VYKPSAGNNSLYR	5 4 1 0	H5N4S1	13,Label_18O(2)[AnyC-term];	1472.76	1913.68	26.2515	28.3378	22.377	0.00144	0.4265	2.27634e-19	0	2.27634e-19
2	3112.8056.8056.3.0.dta	39.225	3673.53	3	P02749	Beta-2-glycoprotein 1	Asn162	VYKPSAGNNSLYR	5 4 2 0	H5N4S2	null	1468.75	2204.77	37.7843	15.0246	80.0522	0.00334	0.90984	1.69764e-36	0	1.69764e-36
1	3112.8042.8042.3.0.dta	39.1755	3819.59	3	P02749	Beta-2-glycoprotein 1	Asn162	VYKPSAGNNSLYR	5 4 2 1	H5N4S2F1	null	1468.75	2350.83	44.185	17.3843	93.9576	0.00372	0.97427	9.00515e-43	0	9.00515e-43
1	2024.8507.8507.3.1.dta	40.1794	4333.77	3	P02749	Beta-2-glycoprotein 1	Asn162	VYKPSAGNNSLYR	6 5 3 0	H6N5S3	13,Label_18O(2)[AnyC-term];	1472.76	2861	31.9017	10.5635	71.5299	0.00439	1.01374	2.15521e-30	0.00444444	0.00444444
1	2050.8344.8344.3.1.dta	40.6159	4479.83	3	P02749	Beta-2-glycoprotein 1	Asn162	VYKPSAGNNSLYR	6 5 3 1	H6N5S3F1	13,Label_18O(2)[AnyC-term];	1472.76	3007.06	25.2716	22.9022	29.672	0.00573	1.27824	3.08576e-15	0	3.08576e-15
1	3112.10440.10440.3.0.dta	48.206	3164.24	3	P02749	Beta-2-glycoprotein 1	Asn253	LGNWSAMPSCK	5 4 1 0	H5N4S1	10,Carbamidomethyl[C];	1250.57	1913.68	21.2752	25.2395	13.913	0.0014	0.44286	3.52868e-07	0	3.52868e-07
1	170419-3-2.10093.10093.3.0.dta	48.4544	3310.3	3	P02749	Beta-2-glycoprotein 1	Asn253	LGNWSAMPSCK	5 4 1 1	H5N4S1F1	10,Carbamidomethyl[C];	1250.57	2059.73	13.4308	17.1883	6.45244	0.00056	0.16987	0.000515423	0	0.000515423
1	2029.11603.11603.4.0.dta	51.6395	3456.34	4	P02749	Beta-2-glycoprotein 1	Asn253	LGNWSAMPSCK	5 4 1 2	H5N4S1F2	10,Carbamidomethyl[C];	1250.57	2205.79	15.8934	17.6183	12.6899	-0.01609	-4.65512	6.98246e-06	0	6.98246e-06
1	LW2039.11444.11444.3.0.dta	50.1321	3459.35	3	P02749	Beta-2-glycoprotein 1	Asn253	LGNWSAMPSCK	5 4 2 0	H5N4S2	11,Label_18O(2)[AnyC-term];10,Carbamidomethyl[C];	1254.57	2204.77	31.1551	32.7851	28.1281	0.00207	0.59905	1.73043e-06	0	1.73043e-06
1	2029.11433.11433.3.0.dta	50.9871	3601.4	3	P02749	Beta-2-glycoprotein 1	Asn253	LGNWSAMPSCK	5 4 2 1	H5N4S2F1	10,Carbamidomethyl[C];	1250.57	2350.83	15.3076	14.0872	17.5742	0.00148	0.40993	1.69316e-07	0	1.69316e-07
1	3112.11980.11980.3.0.dta	54.0267	3472.37	3	P02749	Beta-2-glycoprotein 1	Asn253	LGNWSAMPSCK	6 4 1 1	H6N4S1F1	10,Carbamidomethyl[C];	1250.57	2221.79	28.1507	31.7693	21.4303	0.01168	3.36235	2.86477e-10	0	2.86477e-10
1	3112.16188.16188.3.0.dta	70.1918	3757.73	3	P02750	Leucine-rich alpha-2-glycoprotein	Asn186	KLPPGLLANFTLLR	5 4 2 0	H5N4S2	null	1552.96	2204.77	29.2386	20.4601	45.5414	0.00457	1.21491	4.67973e-21	0	4.67973e-21
1	3117.17066.17066.3.0.dta	74.2751	3646.67	3	P02750	Leucine-rich alpha-2-glycoprotein	Asn186	LPPGLLANFTLLR	6 4 1 1	H6N4S1F1	null	1424.86	2221.79	27.4617	24.4521	33.0509	0.01615	4.42824	4.89504e-25	0	4.89504e-25
1	3117.6778.6778.3.0.dta	32.4232	3203.21	3	P02750	Leucine-rich alpha-2-glycoprotein	Asn325	MFSQNDTR	5 4 2 0	H5N4S2	null	998.436	2204.77	24.2475	17.4696	36.8349	0.00211	0.66006	1.09311e-27	0	1.09311e-27
1	3112.7177.7177.3.1.dta	35.9294	3220.24	3	P02750	Leucine-rich alpha-2-glycoprotein	Asn325	MFSQNDTR	6 4 1 1	H6N4S1F1	null	998.436	2221.79	14.5874	13.6131	16.3966	0.01339	4.15662	2.80228e-08	0.00288184	0.00288184
3	20160510LW_Serum2.10324.10324.3.0.dta	51.1183	3689.53	3	P02765	Alpha-2-HS-glycoprotein	Asn156	VCQDCPLLAPLNDTR	5 4 1 0	H5N4S1	15,Label_18O(2)[AnyC-term];2,Carbamidomethyl[C];5,Carbamidomethyl[C];	1775.86	1913.68	31.2273	44.7009	6.20487	0.00262	0.70912	5.12175e-06	0	5.12175e-06
3	2052.13978.13978.3.0.dta	61.2395	3976.62	3	P02765	Alpha-2-HS-glycoprotein	Asn156	VCQDCPLLAPLNDTR	5 4 2 0	H5N4S2	2,Carbamidomethyl[C];5,Carbamidomethyl[C];	1771.85	2204.77	33.5096	38.6732	23.92	0.00478	1.20236	1.74012e-27	0	1.74012e-27
1	3118.13309.13309.3.0.dta	61.1007	4122.68	3	P02765	Alpha-2-HS-glycoprotein	Asn156	VCQDCPLLAPLNDTR	5 4 2 1	H5N4S2F1	2,Carbamidomethyl[C];5,Carbamidomethyl[C];	1771.85	2350.83	11.8509	16.8829	2.50578	0.00622	1.50783	0.00185442	0.00567108	0.00729764
1	LW-LC-HCC-Posi.13078.13078.3.0.dta	60.462	3993.65	3	P02765	Alpha-2-HS-glycoprotein	Asn156	VCQDCPLLAPLNDTR	6 4 1 1	H6N4S1F1	2,Carbamidomethyl[C];5,Carbamidomethyl[C];	1771.85	2221.79	15.9276	18.9686	10.28	0.01449	3.62734	7.83382e-13	0	7.83382e-13
1	LW2015.14212.14212.4.1.dta	62.7283	4139.7	4	P02765	Alpha-2-HS-glycoprotein	Asn156	VCQDCPLLAPLNDTR	6 4 1 2	H6N4S1F2	2,Carbamidomethyl[C];5,Carbamidomethyl[C];	1771.85	2367.85	19.9629	20.7098	18.5758	0.01053	2.54374	0.00579898	0	0.00579898
1	20160511LW_Serum3.12507.12507.3.0.dta	62.2048	4779.92	3	P02765	Alpha-2-HS-glycoprotein	Asn156	VCQDCPLLAPLNDTR	6 5 2 3	H6N5S2F3	2,Carbamidomethyl[C];5,Carbamidomethyl[C];	1771.85	3008.08	24.4397	35.1295	4.587	-0.00619	-1.29556	0.000122448	0	0.000122448
1	3136.15047.15047.4.0.dta	68.7692	4632.84	4	P02765	Alpha-2-HS-glycoprotein	Asn156	VCQDCPLLAPLNDTR	6 5 3 0	H6N5S3	2,Carbamidomethyl[C];5,Carbamidomethyl[C];	1771.85	2861	17.6901	23.6967	6.5349	-0.00301	-0.64964	5.14838e-06	0	5.14838e-06
2	3118.14986.14986.4.0.dta	69.1061	4778.92	4	P02765	Alpha-2-HS-glycoprotein	Asn156	VCQDCPLLAPLNDTR	6 5 3 1	H6N5S3F1	2,Carbamidomethyl[C];5,Carbamidomethyl[C];	1771.85	3007.06	11.8138	15.58	4.81942	0.01632	3.41527	6.34493e-05	0.00567108	0.00567108
1	3132.13977.13977.3.2.dta	64.4647	4009.63	3	P02765	Alpha-2-HS-glycoprotein	Asn156	VCQDCPLLAPLNDTR	7 4 1 0	H7N4S1	2,Carbamidomethyl[C];5,Carbamidomethyl[C];	1771.85	2237.78	24.1403	33.7372	6.31765	0.00069	0.17241	2.36248e-05	0	2.36248e-05
1	3121.13015.13015.4.0.dta	61.5587	4278.84	4	P02765	Alpha-2-HS-glycoprotein	Asn176	AALAAFNAQNNGSNFQLEEISR	5 4 1 0	H5N4S1	null	2365.15	1913.68	23.7065	30.9191	10.3115	0.00624	1.45911	5.89476e-10	0	5.89476e-10
1	3117.14715.14715.4.0.dta	64.449	4569.93	4	P02765	Alpha-2-HS-glycoprotein	Asn176	AALAAFNAQNNGSNFQLEEISR	5 4 2 0	H5N4S2	null	2365.15	2204.77	15.9675	22.9088	3.07663	0.00614	1.34341	0.000913978	0	0.000913978
2	3136.14072.14072.4.0.dta	64.0625	4715.99	4	P02765	Alpha-2-HS-glycoprotein	Asn176	AALAAFNAQNNGSNFQLEEISR	5 4 2 1	H5N4S2F1	null	2365.15	2350.83	26.109	34.1134	11.2439	0.00596	1.26428	3.59564e-10	0	3.59564e-10
1	3117.14675.14675.3.0.dta	64.2836	4586.96	3	P02765	Alpha-2-HS-glycoprotein	Asn176	AALAAFNAQNNGSNFQLEEISR	6 4 1 1	H6N4S1F1	null	2365.15	2221.79	20.5859	28.7871	5.35514	0.01423	3.10256	4.5422e-05	0	4.5422e-05
1	3118.13950.13950.3.0.dta	64.0581	4733.01	3	P02765	Alpha-2-HS-glycoprotein	Asn176	AALAAFNAQNNGSNFQLEEISR	6 4 1 2	H6N4S1F2	null	2365.15	2367.85	30.5012	42.5047	8.20916	0.01574	3.32459	1.24812e-07	0	1.24812e-07
1	3121.15048.15048.4.0.dta	70.613	5226.15	4	P02765	Alpha-2-HS-glycoprotein	Asn176	AALAAFNAQNNGSNFQLEEISR	6 5 3 0	H6N5S3	null	2365.15	2861	22.3516	28.9393	10.1174	0.00083	0.15888	8.87578e-10	0	8.87578e-10
1	3121.15063.15063.4.0.dta	70.6701	5372.22	4	P02765	Alpha-2-HS-glycoprotein	Asn176	AALAAFNAQNNGSNFQLEEISR	6 5 3 1	H6N5S3F1	null	2365.15	3007.06	15.4751	20.729	5.71802	0.00457	0.85055	1.10629e-05	0	1.10629e-05
1	3132.14387.14387.4.3.dta	66.1707	4602.93	4	P02765	Alpha-2-HS-glycoprotein	Asn176	AALAAFNAQNNGSNFQLEEISR	7 4 1 0	H7N4S1	null	2365.15	2237.78	35.4367	49.4726	9.37016	-0.00112	-0.24325	1.38239e-07	0	1.38239e-07
2	3112.12451.12451.3.1.dta	55.7773	3613.45	3	P02790	Hemopexin	Asn187	SWPAVGNCSSALR	5 4 2 0	H5N4S2	13,Label_18O(2)[AnyC-term];8,Carbamidomethyl[C];	1408.68	2204.77	18.3825	24.6048	6.82679	0.00223	0.6175	8.25391e-07	0	8.25391e-07
2	3121.11931.11931.3.0.dta	56.5343	3755.5	3	P02790	Hemopexin	Asn187	SWPAVGNCSSALR	5 4 2 1	H5N4S2F1	8,Carbamidomethyl[C];	1404.67	2350.83	27.8458	32.275	19.6203	-3e-05	-0.00711	4.01735e-18	0	4.01735e-18
1	3121.11993.11993.3.0.dta	56.7999	3626.47	3	P02790	Hemopexin	Asn187	SWPAVGNCSSALR	6 4 1 1	H6N4S1F1	8,Carbamidomethyl[C];	1404.67	2221.79	33.5767	31.8524	36.779	0.01087	2.9986	6.55623e-34	0	6.55623e-34
1	LW1032.11947.11947.3.1.dta	54.585	3776.53	3	P02790	Hemopexin	Asn187	SWPAVGNCSSALR	6 4 1 2	H6N4S1F2	13,Label_18O(2)[AnyC-term];8,Carbamidomethyl[C];	1408.68	2367.85	19.0352	14.9872	26.5529	0.00598	1.58408	6.19934e-32	0.00497512	0.00497512
1	20160511LW_Serum3.11791.11791.3.1.dta	58.5368	4269.68	3	P02790	Hemopexin	Asn187	SWPAVGNCSSALR	6 5 3 0	H6N5S3	13,Label_18O(2)[AnyC-term];8,Carbamidomethyl[C];	1408.68	2861	13.263	18.9078	2.77977	0.0039	0.91279	0.000881935	0	0.000881935
2	3118.12856.12856.3.0.dta	58.885	3649.56	3	P02790	Hemopexin	Asn453	ALPQPQNVTSLLGCTH	5 4 1 0	H5N4S1	14,Carbamidomethyl[C];	1735.88	1913.68	21.3627	20.6785	22.6335	-0.0002	-0.05444	8.88675e-20	0	8.88675e-20
1	20160510LW_Serum2.12292.12292.3.0.dta	61.4018	3940.66	3	P02790	Hemopexin	Asn453	ALPQPQNVTSLLGCTH	5 4 2 0	H5N4S2	14,Carbamidomethyl[C];	1735.88	2204.77	34.8411	51.855	3.24402	0.00346	0.87811	0.000774607	0	0.000774607
2	3121.14012.14012.3.1.dta	66.2175	3957.68	3	P02790	Hemopexin	Asn453	ALPQPQNVTSLLGCTH	6 4 1 1	H6N4S1F1	14,Carbamidomethyl[C];	1735.88	2221.79	38.4076	50.4982	15.9539	0.01226	3.09836	1.94635e-15	0	1.94635e-15
1	3136.9583.9583.4.0.dta	44.1573	4585.94	4	P04004	Vitronectin	Asn86	NNATVHEQVGGPSLTSDLQAQSK	5 4 2 0	H5N4S2	null	2381.17	2204.77	27.0673	27.5934	26.0901	0.00135	0.2951	5.47283e-24	0	5.47283e-24
1	LW-LC-HCC-Posi.8833.8833.4.2.dta	44.4711	4606.98	4	P04004	Vitronectin	Asn86	NNATVHEQVGGPSLTSDLQAQSK	6 4 1 1	H6N4S1F1	23,Label_18O(2)[AnyC-term];	2385.18	2221.79	45.2108	42.2396	50.7288	0.01493	3.23993	1.36884e-09	0	1.36884e-09
1	3024.10420.10420.4.0.dta	48.8438	5242.16	4	P04004	Vitronectin	Asn86	NNATVHEQVGGPSLTSDLQAQSK	6 5 3 0	H6N5S3	null	2381.17	2861	11.133	13.1806	7.33043	-0.00688	-1.31314	3.11371e-06	0.00712589	0.00712589
1	MIX3.12517.12517.3.1.dta	61.5319	3117.25	3	P04004	Vitronectin	Asn169	NGSLFAFR	5 4 1 2	H5N4S1F2	null	911.473	2205.79	10.4916	9.97751	11.4462	-0.01347	-4.32037	1.50064e-29	0	1.50064e-29
1	3136.13141.13141.3.0.dta	59.7512	3116.25	3	P04004	Vitronectin	Asn169	NGSLFAFR	5 4 2 0	H5N4S2	null	911.473	2204.77	20.6759	20.2384	21.4885	0.00107	0.34218	1.23229e-19	0.00165837	0.00165837
1	3117.16006.16006.4.0.dta	69.6263	4977.1	4	P04004	Vitronectin	Asn242	NISDGFDGIPDNVDAALALPAHSYSGR	5 4 2 0	H5N4S2	null	2772.32	2204.77	11.316	15.5035	3.53912	0.00419	0.84091	0.000416026	0.0018622	0.0018622
1	3136.15197.15197.4.1.dta	69.4353	5123.16	4	P04004	Vitronectin	Asn242	NISDGFDGIPDNVDAALALPAHSYSGR	5 4 2 1	H5N4S2F1	null	2772.32	2350.83	11.905	16.3818	3.59078	0.00455	0.8878	0.000583578	0.00328947	0.0037903
1	3118.15176.15176.4.0.dta	69.8543	4994.13	4	P04004	Vitronectin	Asn242	NISDGFDGIPDNVDAALALPAHSYSGR	6 4 1 1	H6N4S1F1	null	2772.32	2221.79	39.9542	52.9812	15.7612	0.0169	3.38424	6.80932e-14	0	6.80932e-14
1	3136.7900.7900.3.2.dta	37.4402	3424.36	3	P04070	Vitamin K-dependent protein C	Asn290	EVFVHPNYSK	5 4 2 0	H5N4S2	null	1219.61	2204.77	21.7249	18.7095	27.3249	-0.0254	-7.41677	9.03704e-05	0	9.03704e-05
1	3117.10948.10948.3.0.dta	48.6486	3248.32	3	P04278	Sex hormone-binding globulin	Asn380	LDVDQALNR	5 4 2 0	H5N4S2	null	1043.55	2204.77	44.1368	43.1181	46.0286	0.00301	0.92734	1.68962e-34	0	1.68962e-34
1	3117.10927.10927.3.0.dta	48.567	3265.35	3	P04278	Sex hormone-binding globulin	Asn380	LDVDQALNR	6 4 1 1	H6N4S1F1	null	1043.55	2221.79	26.4081	17.2943	43.3339	0.01234	3.77979	1.87583e-32	0	1.87583e-32
1	LW2039.7094.7094.4.0.dta	33.6036	4656.8	4	P04278	Sex hormone-binding globulin	Asn396	SHEIWTHSCPQSPGNGTDASH	5 4 1 3	H5N4S1F3	9,Carbamidomethyl[C];	2304.97	2351.85	10.5707	12.8055	6.42039	-0.02004	-4.30396	0.00137813	0.0045045	0.0045045
1	LW-LC-HCC-Posi.6037.6037.4.0.dta	33.9536	4509.74	4	P04278	Sex hormone-binding globulin	Asn396	SHEIWTHSCPQSPGNGTDASH	5 4 2 0	H5N4S2	9,Carbamidomethyl[C];	2304.97	2204.77	26.3691	13.7207	49.8589	0.00307	0.68015	6.8592e-68	0	6.8592e-68
1	3112.7789.7789.4.0.dta	38.2238	4655.8	4	P04278	Sex hormone-binding globulin	Asn396	SHEIWTHSCPQSPGNGTDASH	5 4 2 1	H5N4S2F1	9,Carbamidomethyl[C];	2304.97	2350.83	15.0863	19.8864	6.17193	0.00399	0.8562	3.90441e-06	0	3.90441e-06
1	20160511LW_Serum3.6537.6537.3.0.dta	31.3203	3881.58	3	P05543	Thyroxine-binding globulin	Asn36	VTACHSSQPNATLYK	5 4 2 0	H5N4S2	4,Carbamidomethyl[C];	1676.81	2204.77	28.6662	31.5027	23.3983	0.00406	1.04656	1.37119e-19	0	1.37119e-19
1	LW2039.16265.16265.3.0.dta	68.3738	4331.8	3	P05543	Thyroxine-binding globulin	Asn165	TLYETEVFSTDFSNISAAK	5 4 2 0	H5N4S2	19,Label_18O(2)[AnyC-term];	2127.03	2204.77	13.7351	18.9431	4.0631	0.0044	1.01628	0.00158139	0	0.00158139
1	20160510LW_Serum2.11866.11866.3.0.dta	59.1556	3691.56	3	P05546	Heparin cofactor 2	Asn49	NLSMPLLPADFHK	5 4 2 0	H5N4S2	13,Label_18O(2)[AnyC-term];	1486.79	2204.77	24.3975	35.8925	3.0497	0.00073	0.19783	0.000938574	0	0.000938574
1	3112.7691.7691.3.0.dta	37.8488	3072.2	3	P05546	Heparin cofactor 2	Asn188	DFVNASSK	5 4 2 0	H5N4S2	null	867.421	2204.77	15.138	15.8011	13.9065	0.00313	1.01729	3.60984e-07	0	3.60984e-07
1	3117.16338.16338.3.0.dta	70.9422	3764.63	3	P08185	Corticosteroid-binding globulin	Asn96	AQLLQGLGFNLTER	5 4 2 0	H5N4S2	null	1559.85	2204.77	17.8025	16.3875	20.4302	0.00456	1.21029	1.04271e-15	0	1.04271e-15
1	3136.15546.15546.3.0.dta	70.9758	3781.65	3	P08185	Corticosteroid-binding globulin	Asn96	AQLLQGLGFNLTER	6 4 1 1	H6N4S1F1	null	1559.85	2221.79	32.7374	36.827	25.1425	0.01307	3.45704	4.98263e-23	0	4.98263e-23
1	LW1033.9286.9286.3.0.dta	47.7275	3099.23	3	P08571	Monocyte differentiation antigen CD14	Asn151	NVSWATGR	5 4 2 0	H5N4S2	8,Label_18O(2)[AnyC-term];	894.456	2204.77	21.2951	13.0506	36.6064	0.00484	1.5621	4.70319e-33	0.0075188	0.0075188
1	2034.3187.3187.3.0.dta	19.9226	3149.2	3	P10909	Clusterin	Asn291	HNSTGCLR	5 4 2 0	H5N4S2	6,Carbamidomethyl[C];	944.437	2204.77	44.7349	12.871	103.911	-0.00472	-1.49933	5.51394e-55	0	5.51394e-55
1	2034.13275.13275.3.0.dta	57.8506	3888.61	3	P10909	Clusterin	Asn374	LANLTQGEDQYYLR	5 4 2 0	H5N4S2	null	1683.83	2204.77	11.6279	13.6641	7.84638	0.00308	0.79137	6.57422e-05	0	6.57422e-05
2	3112.13429.13429.3.0.dta	59.428	3905.64	3	P10909	Clusterin	Asn374	LANLTQGEDQYYLR	6 4 1 1	H6N4S1F1	null	1683.83	2221.79	17.9821	22.0028	10.5149	0.01719	4.40115	5.91451e-06	0	5.91451e-06
1	3117.12952.12952.3.0.dta	57.1508	4051.68	3	P10909	Clusterin	Asn374	LANLTQGEDQYYLR	6 4 1 2	H6N4S1F2	null	1683.83	2367.85	17.9705	25.0881	4.75201	0.00523	1.29139	0.000112981	0	0.000112981
2	20160510LW_Serum2.11833.11833.3.1.dta	58.9792	4691.89	3	P10909	Clusterin	Asn374	LANLTQGEDQYYLR	6 5 2 3	H6N5S2F3	null	1683.83	3008.08	30.14	42.9909	6.27419	-0.01779	-3.79179	2.72e-06	0	2.72e-06
2	3112.14968.14968.4.0.dta	65.3079	4544.83	4	P10909	Clusterin	Asn374	LANLTQGEDQYYLR	6 5 3 0	H6N5S3	null	1683.83	2861	12.2698	13.8787	9.28175	0.00071	0.15717	2.2595e-05	0.00288184	0.00288184
2	20160510LW_Serum2.11850.11850.4.1.dta	59.07	4690.89	4	P10909	Clusterin	Asn374	LANLTQGEDQYYLR	6 5 3 1	H6N5S3F1	null	1683.83	3007.06	27.5479	37.4802	9.10224	-0.00011	-0.02445	2.78e-08	0	2.78e-08
2	3117.10782.10782.3.1.dta	47.9874	3979.64	3	P25311	Zinc-alpha-2-glycoprotein	Asn112	DIVEYYNDSNGSHVLQGR	5 4 1 0	H5N4S1	null	2065.96	1913.68	18.4964	18.223	19.0042	0.0027	0.67828	1.40093e-14	0	1.40093e-14
2	20160510LW_Serum2.9697.9697.4.3.dta	47.8385	4271.73	4	P25311	Zinc-alpha-2-glycoprotein	Asn112	DIVEYYNDSNGSHVLQGR	5 4 1 2	H5N4S1F2	null	2065.96	2205.79	27.0543	39.0282	4.81693	-0.01747	-4.08913	3.17e-05	0	3.17e-05
1	3118.11362.11362.3.0.dta	52.0595	4270.73	3	P25311	Zinc-alpha-2-glycoprotein	Asn112	DIVEYYNDSNGSHVLQGR	5 4 2 0	H5N4S2	null	2065.96	2204.77	21.7298	18.6879	27.379	6e-05	0.01365	5.97132e-24	0	5.97132e-24
1	LW2015.12084.12084.3.2.dta	54.64	4420.8	3	P25311	Zinc-alpha-2-glycoprotein	Asn112	DIVEYYNDSNGSHVLQGR	5 4 2 1	H5N4S2F1	18,Label_18O(2)[AnyC-term];	2069.97	2350.83	13.8999	17.6175	6.99589	0.00315	0.71239	5.64842e-07	0	5.64842e-07
1	LW-LC-HCC-Posi2.11724.11724.4.1.dta	51.3731	4287.75	4	P25311	Zinc-alpha-2-glycoprotein	Asn112	DIVEYYNDSNGSHVLQGR	6 4 1 1	H6N4S1F1	null	2065.96	2221.79	24.7866	24.0987	26.0641	0.00067	0.15517	8.21715e-10	0	8.21715e-10
1	LW-100.11608.11608.4.0.dta	50.8506	4433.82	4	P25311	Zinc-alpha-2-glycoprotein	Asn109	DIVEYYNDSNGSHVLQGR	6 4 1 2	H6N4S1F2	null	2065.96	2367.85	23.4994	23.8655	22.8194	0.01272	2.86893	0.000174221	0	0.000174221
1	20160511LW_Serum3.10341.10341.4.2.dta	50.9401	4785.94	4	P25311	Zinc-alpha-2-glycoprotein	Asn109	DIVEYYNDSNGSHVLQGR	6 5 2 1	H6N5S2F1	18,Label_18O(2)[AnyC-term];	2069.97	2715.96	12.2342	17.2656	2.89031	0.00939	1.96185	0.000620706	0.0021645	0.00251142
1	LW1032.12541.12541.4.1.dta	56.8302	4930.97	4	P25311	Zinc-alpha-2-glycoprotein	Asn109	DIVEYYNDSNGSHVLQGR	6 5 3 0	H6N5S3	18,Label_18O(2)[AnyC-term];	2069.97	2861	17.0652	22.5159	6.94261	0.00618	1.25357	1.23891e-07	0	1.23891e-07
1	3112.13190.13190.4.0.dta	58.5269	5073.02	4	P25311	Zinc-alpha-2-glycoprotein	Asn109	DIVEYYNDSNGSHVLQGR	6 5 3 1	H6N5S3F1	null	2065.96	3007.06	11.6453	12.4267	10.1942	0.00584	1.15026	7.48447e-06	0.00288184	0.00288184
1	3112.6916.6916.3.0.dta	34.9401	3052.17	3	P25311	Zinc-alpha-2-glycoprotein	Asn128	FGCEIENNR	5 4 1 0	H5N4S1	3,Carbamidomethyl[C];	1138.49	1913.68	23.1476	13.1821	41.6549	0.00196	0.64358	3.2677e-19	0.00288184	0.00288184
1	3112.8239.8239.3.0.dta	39.9105	3343.27	3	P25311	Zinc-alpha-2-glycoprotein	Asn128	FGCEIENNR	5 4 2 0	H5N4S2	3,Carbamidomethyl[C];	1138.49	2204.77	42.3101	33.8876	57.9518	0.00283	0.84567	1.02108e-26	0	1.02108e-26
1	3136.7507.7507.3.2.dta	35.948	3360.29	3	P25311	Zinc-alpha-2-glycoprotein	Asn128	FGCEIENNR	6 4 1 1	H6N4S1F1	3,Carbamidomethyl[C];	1138.49	2221.79	19.8571	15.6114	27.7418	0.0121	3.60097	1.22945e-25	0.00953895	0.00953895
1	2034.8814.8814.3.0.dta	41.0954	2438.1	3	P27169	Serum paraoxonase/arylesterase 1	Asn253	HANWTLTPLK	4 3 0 0	H4N3	null	1180.65	1257.45	14.0878	9.22918	23.1108	0.00138	0.56696	1.39213e-12	0.00900901	0.00900901
1	3136.9388.9388.3.0.dta	43.2709	3094.33	3	P27169	Serum paraoxonase/arylesterase 1	Asn253	HANWTLTPLK	5 4 1 0	H5N4S1	null	1180.65	1913.68	45.2628	37.5715	59.5466	0.00106	0.34331	6.38873e-57	0	6.38873e-57
1	20160511LW_Serum3.9014.9014.3.0.dta	44.0895	3244.39	3	P27169	Serum paraoxonase/arylesterase 1	Asn253	HANWTLTPLK	5 4 1 1	H5N4S1F1	10,Label_18O(2)[AnyC-term];	1184.66	2059.73	20.3974	22.8409	15.8596	-0.00107	-0.33063	2.0526e-19	0	2.0526e-19
1	2024.11216.11216.4.0.dta	50.4779	3389.43	4	P27169	Serum paraoxonase/arylesterase 1	Asn253	HANWTLTPLK	5 4 2 0	H5N4S2	10,Label_18O(2)[AnyC-term];	1184.66	2204.77	30.4422	19.3914	50.9651	0.00174	0.51345	3.16896e-22	0	3.16896e-22
2	3112.11579.11579.3.1.dta	52.4821	3535.49	3	P27169	Serum paraoxonase/arylesterase 1	Asn253	HANWTLTPLK	5 4 2 1	H5N4S2F1	10,Label_18O(2)[AnyC-term];	1184.66	2350.83	27.6765	26.5074	29.8478	0.00291	0.82232	9.28084e-28	0	9.28084e-28
2	3112.10238.10238.3.0.dta	47.4488	3053.3	3	P27169	Serum paraoxonase/arylesterase 1	Asn253	HANWTLTPLK	6 3 1 0	H6N3S1	null	1180.65	1872.65	62.935	57.2122	73.5631	0.00208	0.68232	5.40823e-34	0	5.40823e-34
1	3112.11681.11681.3.0.dta	52.8687	3402.44	3	P27169	Serum paraoxonase/arylesterase 1	Asn253	HANWTLTPLK	6 4 1 1	H6N4S1F1	null	1180.65	2221.79	32.7342	26.5349	44.247	0.00909	2.67229	2.07492e-20	0	2.07492e-20
1	20160511LW_Serum3.9978.9978.3.1.dta	49.0458	3754.57	3	P27169	Serum paraoxonase/arylesterase 1	Asn253	HANWTLTPLK	6 5 2 0	H6N5S2	10,Label_18O(2)[AnyC-term];	1184.66	2569.9	24.4364	31.6283	11.08	0.01111	2.95941	1.97789e-13	0	1.97789e-13
1	20160511LW_Serum3.11217.11217.3.2.dta	55.5169	4045.66	3	P27169	Serum paraoxonase/arylesterase 1	Asn253	HANWTLTPLK	6 5 3 0	H6N5S3	10,Label_18O(2)[AnyC-term];	1184.66	2861	44.3435	51.0258	31.9337	0.00278	0.68674	4.15415e-40	0	4.15415e-40
1	20160511LW_Serum3.11178.11178.3.0.dta	55.313	4191.71	3	P27169	Serum paraoxonase/arylesterase 1	Asn253	HANWTLTPLK	6 5 3 1	H6N5S3F1	10,Label_18O(2)[AnyC-term];	1184.66	3007.06	17.4582	22.0324	8.96347	-0.0041	-0.97733	6.83355e-11	0	6.83355e-11
1	3136.10815.10815.3.1.dta	49.4059	3418.43	3	P27169	Serum paraoxonase/arylesterase 1	Asn253	HANWTLTPLK	7 4 1 0	H7N4S1	null	1180.65	2237.78	16.0543	19.1208	10.3593	-0.00243	-0.71222	1.8411e-09	0.00165837	0.00165837
1	LW-LC-HCC-Posi.12046.12046.3.1.dta	56.5884	4522.98	3	P27169	Serum paraoxonase/arylesterase 1	Asn324	VTQVYAENGTVLQGSTVASVYK	5 4 2 0	H5N4S2	22,Label_18O(2)[AnyC-term];	2318.2	2204.77	14.9954	19.2748	7.04786	0.00514	1.13605	2.75e-05	0	2.75e-05
1	LW-LC-HCC-Posi.12049.12049.3.1.dta	56.5987	4540.01	3	P27169	Serum paraoxonase/arylesterase 1	Asn324	VTQVYAENGTVLQGSTVASVYK	6 4 1 1	H6N4S1F1	22,Label_18O(2)[AnyC-term];	2318.2	2221.79	26.1959	39.0052	2.40715	0.01924	4.23685	0.00396074	0	0.00396074
1	LW1032.14083.14083.4.2.dta	62.6378	5179.21	4	P27169	Serum paraoxonase/arylesterase 1	Asn324	VTQVYAENGTVLQGSTVASVYK	6 5 3 0	H6N5S3	22,Label_18O(2)[AnyC-term];	2318.2	2861	41.4183	56.8283	12.7998	0.00835	1.61131	2.50748e-14	0	2.50748e-14
1	2043.11028.11028.3.0.dta	56.3312	2939.18	3	P27918	Properdin	Asn428	NVTFWGR	5 4 1 1	H5N4S1F1	null	879.447	2059.73	20.3427	18.304	24.1289	0.00114	0.38933	4.17641e-07	0	4.17641e-07
1	20160510LW_Serum2.10651.10651.3.0.dta	52.8206	3610.46	3	P29622	Kallistatin	Asn157	FLNDTMAVYEAK	5 4 2 0	H5N4S2	12,Label_18O(2)[AnyC-term];	1405.68	2204.77	22.4719	30.0002	8.49091	0.00415	1.14842	6.87131e-08	0	6.87131e-08
1	2054.12745.12745.3.1.dta	56.5646	3627.48	3	P29622	Kallistatin	Asn157	FLNDTMAVYEAK	6 4 1 1	H6N4S1F1	12,Label_18O(2)[AnyC-term];	1405.68	2221.79	16.5739	23.962	2.85331	0.01382	3.80934	0.000267488	0	0.000267488
1	20160510LW_Serum1.9887.9887.3.2.dta	48.9893	4331.84	3	P49908	Selenoprotein P	Asn83	EGYSNISYIVVNHQGISSR	5 4 2 0	H5N4S2	19,Label_18O(2)[AnyC-term];	2127.06	2204.77	14.197	17.6867	7.71616	0.00532	1.22727	9.14341e-06	0.00325733	0.00325733
1	20160511LW_Serum3.8438.8438.3.0.dta	41.0955	3942.75	3	P51884	Lumican	Asn127	LHINHNNLTESVGPLPK	5 4 1 1	H5N4S1F1	null	1883.01	2059.73	25.3503	28.0233	20.3862	0.00623	1.58121	3.83994e-17	0.00776699	0.00776699
1	20160511LW_Serum3.9127.9127.4.0.dta	44.6739	4233.85	4	P51884	Lumican	Asn127	LHINHNNLTESVGPLPK	5 4 2 1	H5N4S2F1	null	1883.01	2350.83	34.4524	37.5143	28.766	0.00551	1.30149	6.07427e-24	0	6.07427e-24
1	2024.7785.7785.3.1.dta	37.4567	3798.52	3	Q03591	Complement factor H-related protein 1	Asn126	LQNNENNISCVER	5 4 2 0	H5N4S2	13,Label_18O(2)[AnyC-term];10,Carbamidomethyl[C];	1593.74	2204.77	19.6125	14.3203	29.4408	0.00471	1.23925	5.13593e-13	0	5.13593e-13
1	LW2025.8233.8233.3.1.dta	39.823	3815.55	3	Q03591	Complement factor H-related protein 1	Asn126	LQNNENNISCVER	6 4 1 1	H6N4S1F1	13,Label_18O(2)[AnyC-term];10,Carbamidomethyl[C];	1593.74	2221.79	31.6223	32.4596	30.0672	0.01682	4.40941	0.00694143	0	0.00694143
2	3117.12735.12735.3.1.dta	56.3305	3842.7	3	Q13790	Apolipoprotein F	Asn118	QGGVNATQVLIQHLR	5 4 2 0	H5N4S2	15,Label_18O(2)[AnyC-term];	1637.92	2204.77	23.1778	15.5424	37.3578	0.00423	1.10165	6.44387e-28	0	6.44387e-28
2	3117.13050.13050.3.0.dta	57.5261	3628.5	3	Q9HDC9	Adipocyte plasma membrane-associated protein	Asn160	AGPNGTLFVADAYK	5 4 2 0	H5N4S2	null	1423.72	2204.77	19.106	19.155	19.0152	0.00135	0.37324	1.25799e-14	0	1.25799e-14
1	20160510LW_Serum2.7913.7913.3.1.dta	38.593	3878.67	3	Q9NZP8	Complement C1r subcomponent-like protein	Asn242	PVTPIAQNQTTLGSSR	5 4 2 0	H5N4S2	16,Label_18O(2)[AnyC-term];	1673.9	2204.77	28.7502	37.625	12.2682	0.00513	1.32244	5.98058e-11	0	5.98058e-11
2	3136.12352.12352.3.0.dta	56.1931	4072.79	3	Q9UGM5	Fetuin-B	Asn136	VLYLAAYNCTLRPVSK	5 4 2 0	H5N4S2	9,Carbamidomethyl[C];	1868.01	2204.77	34.2393	23.8497	53.5342	0.00617	1.51476	6.61972e-51	0	6.61972e-51

## Sheet: Table S6
Table S6. Quantification for 60 N-glycopeptides of target 40 kDa-band in liver diseases
Protein accession number	Protein	N-glycosylation Sites	Peptide Sequence	Glycan Compositions	Mean Ratio (18O_HCC/16O_LC)	p-value	Alterations in HCC △	Legend Number		*The abundance of a glycopeptide was normalized against the sum of all glycopeptides quantified at the same glycosite
P00738	Haptoglobin (Hp)	Asn184	MVSHHNLTTGATLINEQWLLTTAK	H5N4S1	2.8	0.020893	-	1.1
			MVSHHNLTTGATLINEQWLLTTAK	H5N4S1F1	0.7	0.123027	-
			MVSHHNLTTGATLINEQWLLTTAK	H5N4S2	6.1	0.0223872	-
			MVSHHNLTTGATLINEQWLLTTAK	H5N4S2F1	0.8	0.0524807	-
			MVSHHNLTTGATLINEQWLLTTAK	H6N5S3	2.8	0.0123027	-
			MVSHHNLTTGATLINEQWLLTTAK	H6N5S3F1	1.9	0.123027	-
		Asn241	VVLHPNYSQVDIGLIK	H5N4S1	5.3	0.177828	-	1.2
			VVLHPNYSQVDIGLIK	H5N4S1F1	1	0.00512861	-
			VVLHPNYSQVDIGLIK	H5N4S2	2.96905	0.0323594	-
			VVLHPNYSQVDIGLIK	H5N4S2F1	1.7	0.141254	-
			VVLHPNYSQVDIGLIK	H6N4S1F1	1.5	0.00794328	-
			VVLHPNYSQVDIGLIK	H6N5S3	3.7	0.00954993	↑
			VVLHPNYSQVDIGLIK	H6N5S3F1	4.1	0.00190546	↑
			VVLHPNYSQVDIGLIK	H7N6S1	1.6	0.0588844	-
			VVLHPNYSQVDIGLIK	H7N6S2	1.6	0.676083	-
P01009	Alpha-1-antitrypsin	Asn271	YLGNATAIFFLPDEGK	H5N4S1	1	0.0812831	-	2
			YLGNATAIFFLPDEGK	H5N4S1F1	0.3	0.0398107	-
			YLGNATAIFFLPDEGK	H5N4S2	1.4	0.331131	-
			YLGNATAIFFLPDEGK	H5N4S2F1	0.8	0.00218776	-
			YLGNATAIFFLPDEGK	H6N4S1	1.4	0.0676083	-
			YLGNATAIFFLPDEGK	H6N4S1F1	1.3	0.000616595	-
			YLGNATAIFFLPDEGK	H6N5S2	0.8	0.000707946	-
			YLGNATAIFFLPDEGK	H6N5S3	1.3	0.17378	-
P01042	Kininogen-1	Asn169	HGIQYFNNNTQHSSLFMLNEVK	H5N4S2	1.7	0.0977237	-
		Asn294	LNAENNATFYFK	H5N4S2	1.8	0.000724436	-
P01857	Immunoglobulin heavy constant gamma 1	Asn180	EEQYNSTYR	H5N4S1F1	0.6	0.0562341	-	3
			EEQYNSTYR	H5N5F1	0.5	0.660693	-
P01859	Immunoglobulin heavy constant gamma 2	Asn176	EEQFNSTFR	H5N4S1F1	0.8	0.0691831	-	4
			EEQFNSTFR	H6N3S1F1	0.5	0.125893	-
P01861	Immunoglobulin heavy constant gamma 4	Asn177	EEQFNSTYR	H5N4S1F1	0.7	0.030903	-
P01876/P01877	Immunoglobulin heavy constant alpha 1/Immunoglobulin heavy constant alpha 2 (IgA2)	Asn144/Asn131	PALEDLLLGSEANLTCTLTGLR	H5N4S1	0.1	0.4	-
P01877	Immunoglobulin heavy constant alpha 2 (IgA2)	Asn205	TPLTANITK	H5N4S2F1	0.3	9.54993e-05	↓	5
			TPLTANITK	H5N5S1F1	0.4	2.51189e-06	↓
P02749	Beta-2-glycoprotein 1	Asn162	PSAGNNSLYR	H5N4S1	1.4	0.00251189	-	6.1
			PSAGNNSLYR	H5N4S2	1.8	0.00269153	-
			PSAGNNSLYR	H5N4S2F1	0.9	0.0977237	-
			PSAGNNSLYR	H6N5S3	2.1	0.0229087	-
		Asn253	LGNWSAMPSCK	H5N4S1	1.4	0.467735	-	6.2
			LGNWSAMPSCK	H5N4S2	2.6	0.0018197	↑
			LGNWSAMPSCK	H6N4S1F1	2.3	0.00524807	↑
P02750	Leucine-rich alpha-2-glycoprotein	Asn186	LPPGLLANFTLLR	H5N4S2	1.5	0.218776	-	7
			LPPGLLANFTLLR	H6N4S1F1	1	0.0691831	-
P02765	Alpha-2-HS-glycoprotein	Asn156	VCQDCPLLAPLNDTR	H5N4S1	1	0.0398107	-	8.1
			VCQDCPLLAPLNDTR	H5N4S2	1.4	0.346737	-
			VCQDCPLLAPLNDTR	H6N4S1F1	0.7	0.263027	-
		Asn176	AALAAFNAQNNGSNFQLEEISR	H5N4S2	1.3	0.147911	-	8.2
			AALAAFNAQNNGSNFQLEEISR	H5N4S2F1	0.2	0.977237	-
			AALAAFNAQNNGSNFQLEEISR	H6N4S1F1	1	0.0030903	-
P02790	Hemopexin	Asn187	SWPAVGNCSSALR	H5N4S2	1.8	0.00323594	-	9
			SWPAVGNCSSALR	H5N4S2F1	0.9	0.912011	-
			SWPAVGNCSSALR	H6N4S1F1	1.4	0.0151356	-
		Asn453	ALPQPQNVTSLLGCTH	H5N4S2	0.1	0.0728	-
P04004	Vitronectin	Asn169	NGSLFAFR	H5N4S2	5.8	0.00549541	↑
P04278	Sex hormone-binding globulin	Asn380	LDVDQALNR	H5N4S2	0.7	0.912011	-
P05543	Thyroxine-binding globulin	Asn36	VTACHSSQPNATLYK	H5N4S2	0.7	0.060256	-
P10909	Clusterin	Asn374	LANLTQGEDQYYLR	H5N4S2	0.8	0.40738	-
P25311	Zinc-alpha-2-glycoprotein	Asn128	FGCEIENNR	H5N4S2	0.9	0.00630957	-
P27169	Serum paraoxonase/arylesterase 1	Asn253	HANWTLTPLK	H5N4S1	1.4	0.42658	-	10
			HANWTLTPLK	H5N4S2	1.6	0.0977237	-
			HANWTLTPLK	H5N4S2F1	1.2	0.275423	-
△	- 0.5≤Ratio≤2.0 or p value≥ 0.01
	↑ Ratio>2.0 and p value<0.01
	↓ Ratio<0.5 and p value<0.01

## Sheet: Table S7
Table S7. The precision of MRM measurements for target N-glycopeptides
* Normalized Abundance (%)= (Peak Area of N-Glycopeptide/Peak Area of Unique Peptide) ×100
IgA2 (P01877) Glycopeptide		MRM - Serum				MRM - Purified IgA
		N	HBV	LC	HCC	N	HBV	LC	HCC
TPLTANITK (H5N5S1F1)	Median Normalized Abundance(%)	8.57025	36.1632	31.153	14.6953	9.46809	17.2632	25.8892	19.0179
	SD	0.0870906	0.154585	0.124394	0.0889057	0.0811824	0.169343	0.141315	0.066815
	p-value	0.0021 (vs.HBV)	0.9705 (vs.LC)	0.0029 (vs.HCC)		0.0630 (vs.HBV)	0.0753 (vs.LC)	0.0232 (vs.HCC)
		0.0001 (vs.LC)	0.0115 (vs.HCC)			0.0003 (vs.LC)	1.0000 (vs.HCC)
		0.1230 (vs.HCC)				0.0185 (vs.HCC)
TPLTANITK (H5N4S2F1)	Median Normalized Abundance(%)	7.045	14.9491	13.1998	8.56888	7.98613	14.4412	20.9472	10.3867
	SD	0.049926	0.0788114	0.0370569	0.0356559	0.0615004	0.160229	0.142507	0.1018
	p-value	0.0052 (vs.HBV)	0.4813 (vs.LC)	0.0115 (vs.HCC)		0.0630 (vs.HBV)	0.5787 (vs.LC)	0.0433 (vs.HCC)
		0.0029 (vs.LC)	0.0185 (vs.HCC)			0.0089 (vs.LC)	0.2475 (vs.HCC)
		0.3150 (vs.HCC)				0.9705 (vs.HCC)
